# Supplementary material for: Altered Gut Microbiota in a Fragile X Syndrome Mouse Model
Source: Front Neurosci. 2021 May 26;15:653120. doi: 10.3389/fnins.2021.653120 (PMC8190892; doi:10.3389/fnins.2021.653120)
Supplement: Supplementary file 1 [file Table_1.XLSX]

## Sheet: TS1
#OTU ID	WT-cecum	WT-feces	FXS-cecum	FXS-feces	Mean	Standard deviation
k__Bacteria;p__Bacteroidetes	0.399714	0.655866	0.481055	0.63261	0.542311	0.122658
k__Bacteria;p__Firmicutes	0.481001	0.286441	0.426012	0.266315	0.364942	0.105022
k__Bacteria;p__Proteobacteria	0.0672215	0.0402675	0.0431831	0.0287593	0.0448579	0.0161573
k__Bacteria;p__Verrucomicrobia	0.000778004	0.00125089	0.0327926	0.0584559	0.0233193	0.0278056
k__Bacteria;p__Tenericutes	0.0376293	0.00871957	0.00311999	0.00145354	0.0127306	0.0168876
k__Bacteria;p__Cyanobacteria	0.00656028	0.00530712	0.0088933	0.00842437	0.00729627	0.00166548
k__Bacteria;p__Deferribacteres	0.00598173	0.0012157	0.00132931	0.000317322	0.00221101	0.00255424
k__Bacteria;p__Actinobacteria	0.000669215	0.000640843	0.00332504	0.00321708	0.00196305	0.00151106
k__Bacteria;p__TM7	3.95595e-05	4.83932e-05	4.24248e-05	8.77387e-05	5.4529e-05	2.24435e-05
k__Bacteria;p__Chlamydiae	0	0	3.00509e-05	0.000135995	4.15115e-05	6.45623e-05
k__Archaea;p__Euryarchaeota	0	1.75975e-05	1.7677e-06	3.21708e-05	1.2884e-05	1.50971e-05
k__Archaea;p__Crenarchaeota	0	2.34634e-05	0	4.38693e-06	6.96258e-06	1.11932e-05
k__Bacteria;p__Chloroflexi	3.29663e-06	0	0	4.38693e-06	1.92089e-06	2.26227e-06
k__Bacteria;p__Synergistetes	0	4.39938e-06	0	0	1.09985e-06	2.19969e-06
k__Bacteria;p__Acidobacteria	0	0	3.5354e-06	0	8.8385e-07	1.7677e-06
k__Bacteria;p__[Thermi]	3.29663e-06	0	0	0	8.24156e-07	1.64831e-06
k__Bacteria;p__WWE1	0	0	0	2.92462e-06	7.31156e-07	1.46231e-06
Unassigned	0.000398892	0.000197972	0.000212124	0.000179864	0.000247213	0.000101977

## Sheet: TS2
#OTU ID	WT-cecum	WT-feces	FX-cecum	FX-feces	Mean	Standard deviation
k__Bacteria;p__Bacteroidetes;c__Bacteroidia;o__Bacteroidales;f__S24-7;g__	0.0960983	0.175447	0.302132	0.377155	0.237708	0.125864
k__Bacteria;p__Bacteroidetes;c__Bacteroidia;o__Bacteroidales;f__Prevotellaceae;g__Prevotella	0.224461	0.374016	0.0976212	0.155991	0.213022	0.119192
k__Bacteria;p__Firmicutes;c__Clostridia;o__Clostridiales;f__;g__	0.264454	0.153971	0.237543	0.144956	0.200231	0.0597553
k__Bacteria;p__Firmicutes;c__Clostridia;o__Clostridiales;f__Lachnospiraceae;g__	0.0570893	0.0230234	0.0387179	0.0211626	0.0349983	0.0167
k__Bacteria;p__Bacteroidetes;c__Bacteroidia;o__Bacteroidales;f__[Paraprevotellaceae];g__[Prevotella]	0.0237868	0.0408615	0.0264466	0.0362536	0.0318371	0.00805833
k__Bacteria;p__Firmicutes;c__Clostridia;o__Clostridiales;f__Ruminococcaceae;g__	0.0535949	0.0267776	0.0248309	0.0122132	0.0293541	0.0174023
k__Bacteria;p__Verrucomicrobia;c__Verrucomicrobiae;o__Verrucomicrobiales;f__Verrucomicrobiaceae;g__Akkermansia	0.000571965	0.0011937	0.0327767	0.0584559	0.0232496	0.0278746
k__Bacteria;p__Firmicutes;c__Clostridia;o__Clostridiales;f__Veillonellaceae;g__	0.0317152	0.0166883	0.0254779	0.018099	0.0229951	0.00697498
k__Bacteria;p__Firmicutes;c__Erysipelotrichi;o__Erysipelotrichales;f__Erysipelotrichaceae;g__Allobaculum	1.31865e-05	0.000312356	0.0446751	0.0385816	0.0208956	0.0240694
k__Bacteria;p__Firmicutes;c__Clostridia;o__Clostridiales;f__Ruminococcaceae;g__Oscillospira	0.0318405	0.0167103	0.0136661	0.00835565	0.0176431	0.0100749
k__Bacteria;p__Bacteroidetes;c__Bacteroidia;o__Bacteroidales;f__Bacteroidaceae;g__Bacteroides	0.0168936	0.0259989	0.00856627	0.0123697	0.0159571	0.00751017
k__Bacteria;p__Bacteroidetes;c__Bacteroidia;o__Bacteroidales;f__Rikenellaceae;g__	0.0162573	0.0138654	0.0127734	0.0121094	0.0137514	0.00182074
k__Bacteria;p__Proteobacteria;c__Deltaproteobacteria;o__Desulfovibrionales;f__Desulfovibrionaceae;g__	0.0208594	0.00703461	0.016307	0.00609345	0.0125736	0.00719411
k__Bacteria;p__Proteobacteria;c__Epsilonproteobacteria;o__Campylobacterales;f__Helicobacteraceae;g__Flexispira	0.0344085	0.0040445	0.00505209	0.000333407	0.0109596	0.0157637
k__Bacteria;p__Tenericutes;c__Mollicutes;o__Mycoplasmatales;f__Mycoplasmataceae;g__	0.0357717	0.00719592	3.88894e-05	4.38693e-06	0.0107527	0.0170187
k__Bacteria;p__Proteobacteria;c__Epsilonproteobacteria;o__Campylobacterales;f__Helicobacteraceae;g__	0.00455923	0.0215071	0.00455183	0.00570448	0.00908066	0.00830199
k__Bacteria;p__Bacteroidetes;c__Bacteroidia;o__Bacteroidales;f__[Paraprevotellaceae];g__Paraprevotella	0.00736466	0.0128667	0.00525184	0.00706004	0.00813581	0.00328891
k__Bacteria;p__Bacteroidetes;c__Bacteroidia;o__Bacteroidales;f__;g__	0.00113898	0.00141953	0.0127805	0.0165461	0.00797126	0.00787952
k__Bacteria;p__Firmicutes;c__Clostridia;o__Clostridiales;f__Lachnospiraceae;g__[Ruminococcus]	0.0149205	0.00848641	0.00602078	0.00187322	0.00782523	0.00546086
k__Bacteria;p__Firmicutes;c__Bacilli;o__Lactobacillales;f__Lactobacillaceae;g__Lactobacillus	0.00480978	0.0132964	0.00804127	0.00444981	0.00764931	0.00409646
k__Bacteria;p__Proteobacteria;c__Betaproteobacteria;o__Burkholderiales;f__Alcaligenaceae;g__Sutterella	0.00100712	0.00228328	0.0131658	0.0127806	0.00730921	0.00656283
k__Bacteria;p__Bacteroidetes;c__Bacteroidia;o__Bacteroidales;f__[Odoribacteraceae];g__Odoribacter	0.00816409	0.00594943	0.0083241	0.00669007	0.00728192	0.00115328
k__Bacteria;p__Cyanobacteria;c__4C0d-2;o__YS2;f__;g__	0.00653886	0.00512968	0.00887032	0.00838343	0.00723057	0.00172337
k__Bacteria;p__Firmicutes;c__Clostridia;o__Clostridiales;f__Ruminococcaceae;g__Ruminococcus	0.00817728	0.00647442	0.00471269	0.00257221	0.00548415	0.00240196
k__Bacteria;p__Firmicutes;c__Clostridia;o__Clostridiales;f__Lachnospiraceae;g__Coprococcus	0.00471088	0.0078045	0.0058829	0.0031235	0.00538045	0.00197236
k__Bacteria;p__Firmicutes;c__Clostridia;o__Clostridiales;f__Lachnospiraceae;Other	0.00398232	0.00612981	0.00468617	0.00344667	0.00456124	0.00116239
k__Bacteria;p__Firmicutes;c__Clostridia;o__Clostridiales;f__Lachnospiraceae;g__Dorea	0.00267521	0.00234634	0.00616927	0.00406961	0.00381511	0.00173815
k__Bacteria;p__Bacteroidetes;c__Bacteroidia;o__Bacteroidales;f__Porphyromonadaceae;g__Parabacteroides	0.00125272	0.00151632	0.00278236	0.00392631	0.00236943	0.00123413
k__Bacteria;p__Bacteroidetes;c__Bacteroidia;o__Bacteroidales;f__Rikenellaceae;g__Rikenella	0.00196149	0.00136821	0.00291847	0.00316444	0.00235315	0.000836917
k__Bacteria;p__Deferribacteres;c__Deferribacteres;o__Deferribacterales;f__Deferribacteraceae;g__Mucispirillum	0.00598173	0.0012157	0.00132931	0.000317322	0.00221101	0.00255424
k__Bacteria;p__Bacteroidetes;c__Bacteroidia;o__Bacteroidales;f__Rikenellaceae;g__AF12	0.00232577	0.00251205	0.00145305	0.00131608	0.00190174	0.000604593
k__Bacteria;p__Proteobacteria;c__Deltaproteobacteria;o__Desulfovibrionales;f__Desulfovibrionaceae;g__Desulfovibrio	0.00184941	0.000876943	0.00120911	0.00125466	0.00129753	0.000404606
k__Bacteria;p__Proteobacteria;c__Epsilonproteobacteria;o__Campylobacterales;f__Helicobacteraceae;g__Helicobacter	0.00238181	0.00221875	1.06062e-05	0.000526432	0.0012844	0.00119365
k__Bacteria;p__Tenericutes;c__Mollicutes;o__Anaeroplasmatales;f__Anaeroplasmataceae;g__Anaeroplasma	0.000885144	0.000243432	0.00254372	0.00104117	0.00117837	0.000973498
k__Bacteria;p__Proteobacteria;c__Alphaproteobacteria;o__Rhodospirillales;f__Acetobacteraceae;g__Acetobacter	0.00116536	0.00106465	0.00140709	0.000634643	0.00106793	0.000322629
k__Bacteria;p__Actinobacteria;c__Actinobacteria;o__Bifidobacteriales;f__Bifidobacteriaceae;g__Bifidobacterium	0	6.01249e-05	0.0013735	0.00201068	0.000861076	0.000994508
k__Bacteria;p__Actinobacteria;c__Coriobacteriia;o__Coriobacteriales;f__Coriobacteriaceae;g__Adlercreutzia	0.000621414	0.000507395	0.0011437	0.000608321	0.000720208	0.000286888
k__Bacteria;p__Tenericutes;c__Mollicutes;o__RF39;f__;g__	0.000857123	0.00110718	0.000486117	0.000381663	0.00070802	0.000335315
k__Bacteria;p__Firmicutes;c__Erysipelotrichi;o__Erysipelotrichales;f__Erysipelotrichaceae;g__	0.000433506	0.00134034	0.000431319	0.000273452	0.000619656	0.000486269
k__Bacteria;p__Proteobacteria;c__Alphaproteobacteria;o__RF32;f__;g__	0.000364277	0.000288893	0.000959861	0.00084814	0.000615293	0.000337881
k__Bacteria;p__Firmicutes;c__Clostridia;o__Clostridiales;f__Dehalobacteriaceae;g__Dehalobacterium	1.81314e-05	1.02652e-05	0.000875011	0.000976824	0.000470058	0.00052803
k__Bacteria;p__Firmicutes;c__Clostridia;o__Clostridiales;f__Clostridiaceae;g__Candidatus Arthromitus	0.000250544	0.000953199	0.00024571	0.000127221	0.000394169	0.000377025
k__Bacteria;p__Firmicutes;c__Bacilli;o__Turicibacterales;f__Turicibacteraceae;g__Turicibacter	0	1.46646e-06	0.00102173	0.000510347	0.000383386	0.000488689
k__Bacteria;p__Actinobacteria;c__Coriobacteriia;o__Coriobacteriales;f__Coriobacteriaceae;g__	3.46146e-05	5.86584e-05	0.000791929	0.000596623	0.000370456	0.000382448
k__Bacteria;p__Firmicutes;c__Clostridia;o__Clostridiales;f__Clostridiaceae;g__	0.000265378	0.000558721	0.00029167	0.000361191	0.00036924	0.00013263
k__Bacteria;p__Firmicutes;c__Clostridia;o__Clostridiales;f__Peptococcaceae;g__	0.000431858	0.00014078	0.000627533	0.000261754	0.000365481	0.000211603
k__Bacteria;p__Firmicutes;c__Clostridia;o__Clostridiales;Other;Other	1.97798e-05	1.61311e-05	0.00116315	7.31156e-05	0.000318043	0.000564004
k__Bacteria;p__Firmicutes;c__Clostridia;o__Clostridiales;f__Clostridiaceae;g__Clostridium	0.00038076	0.000391545	0.000171467	0.000304161	0.000311983	0.000101434
k__Bacteria;p__Firmicutes;c__Bacilli;o__Lactobacillales;f__Streptococcaceae;g__Lactococcus	0.000352739	0.000404743	9.72235e-05	4.97186e-05	0.000226106	0.000178578
k__Bacteria;p__Firmicutes;c__Clostridia;o__Clostridiales;f__[Mogibacteriaceae];g__	0.00041043	0.000164244	0.000178538	0.000146231	0.000224861	0.000124417
k__Bacteria;p__Proteobacteria;c__Deltaproteobacteria;o__Desulfovibrionales;f__Desulfovibrionaceae;g__Bilophila	0.000387353	0.000133448	0.000150254	5.55678e-05	0.000181656	0.000143201
k__Bacteria;p__Proteobacteria;c__Alphaproteobacteria;o__Rickettsiales;f__mitochondria;Other	4.78011e-05	0.0004766	9.36881e-05	0.000108211	0.000181575	0.000198361
k__Bacteria;p__Firmicutes;c__Erysipelotrichi;o__Erysipelotrichales;f__Erysipelotrichaceae;g__Coprobacillus	4.12078e-05	0.000139314	0.000203285	4.2407e-05	0.000106554	7.91941e-05
k__Bacteria;p__Tenericutes;c__Mollicutes;o__Mycoplasmatales;f__Mycoplasmataceae;g__Mycoplasma	0.000115382	0.000170109	5.12633e-05	2.19347e-05	8.96723e-05	6.63193e-05
k__Bacteria;p__Firmicutes;c__Bacilli;o__Lactobacillales;f__Streptococcaceae;g__Streptococcus	9.06572e-05	4.98597e-05	0.000104294	6.5804e-05	7.76538e-05	2.44386e-05
k__Bacteria;p__Proteobacteria;c__Gammaproteobacteria;o__Enterobacteriales;f__Enterobacteriaceae;g__	4.12078e-05	6.59907e-05	6.89403e-05	0.000112598	7.21842e-05	2.96743e-05
k__Bacteria;p__Verrucomicrobia;c__Opitutae;o__HA64;f__;g__	0.000206039	5.7192e-05	0	0	6.58078e-05	9.72974e-05
k__Bacteria;p__Firmicutes;c__Bacilli;o__Bacillales;f__Staphylococcaceae;g__Staphylococcus	2.6373e-05	8.65212e-05	8.30819e-05	4.09447e-05	5.92302e-05	3.01532e-05
k__Bacteria;p__Firmicutes;c__Clostridia;o__Clostridiales;f__Lachnospiraceae;g__Roseburia	9.88988e-05	5.4259e-05	4.41925e-05	2.19347e-05	5.48212e-05	3.23401e-05
k__Bacteria;p__Cyanobacteria;c__Chloroplast;o__Streptophyta;f__;g__	2.14281e-05	0.000156911	2.12124e-05	1.901e-05	5.46404e-05	6.81893e-05
k__Bacteria;p__TM7;c__TM7-3;o__CW040;f__F16;g__	3.95595e-05	4.83932e-05	4.24248e-05	8.77387e-05	5.4529e-05	2.24435e-05
k__Bacteria;p__Chlamydiae;c__Chlamydiia;o__Chlamydiales;f__Chlamydiaceae;g__Chlamydia	0	0	3.00509e-05	0.000135995	4.15115e-05	6.45623e-05
k__Bacteria;p__Firmicutes;c__Bacilli;o__Gemellales;f__Gemellaceae;g__	0.000121975	2.78628e-05	0	1.46231e-06	3.78251e-05	5.75426e-05
k__Bacteria;p__Proteobacteria;c__Betaproteobacteria;o__Burkholderiales;f__Comamonadaceae;g__Delftia	3.29663e-06	7.3323e-06	1.59093e-05	6.28794e-05	2.23544e-05	2.75238e-05
k__Bacteria;p__Proteobacteria;c__Alphaproteobacteria;o__Sphingomonadales;f__Erythrobacteraceae;g__	1.31865e-05	2.34634e-05	1.7677e-05	1.75477e-05	1.79686e-05	4.21597e-06
k__Bacteria;p__Proteobacteria;c__Gammaproteobacteria;o__Thiotrichales;f__Piscirickettsiaceae;g__Piscirickettsia	0	6.89236e-05	0	0	1.72309e-05	3.44618e-05
k__Bacteria;p__Proteobacteria;c__Gammaproteobacteria;o__Pseudomonadales;f__Pseudomonadaceae;Other	6.59325e-06	1.31981e-05	1.94447e-05	2.48593e-05	1.60238e-05	7.88856e-06
k__Bacteria;p__Firmicutes;c__Clostridia;o__Clostridiales;f__[Tissierellaceae];g__Sedimentibacter	1.31865e-05	7.3323e-06	3.5354e-06	3.65578e-05	1.5153e-05	1.48117e-05
k__Bacteria;p__Proteobacteria;c__Gammaproteobacteria;o__Pseudomonadales;f__Pseudomonadaceae;g__	4.94494e-06	4.39938e-06	8.8385e-06	3.50955e-05	1.33196e-05	1.46512e-05
k__Bacteria;p__Proteobacteria;c__Alphaproteobacteria;o__Sphingomonadales;f__Sphingomonadaceae;g__Sphingobium	2.30764e-05	1.75975e-05	3.5354e-06	8.77387e-06	1.32458e-05	8.75343e-06
k__Bacteria;p__Firmicutes;c__Clostridia;o__Clostridiales;f__Christensenellaceae;g__	1.64831e-05	1.31981e-05	3.5354e-06	1.60854e-05	1.23255e-05	6.04015e-06
k__Bacteria;p__Proteobacteria;c__Gammaproteobacteria;o__Pseudomonadales;f__Moraxellaceae;g__Acinetobacter	8.24156e-06	4.39938e-06	0	3.21708e-05	1.12029e-05	1.43784e-05
k__Bacteria;p__Proteobacteria;c__Alphaproteobacteria;o__Rickettsiales;f__;g__	3.95595e-05	0	0	0	9.88988e-06	1.97798e-05
k__Archaea;p__Euryarchaeota;c__Methanomicrobia;o__Methanosarcinales;f__Methanosarcinaceae;g__Methanosarcina	0	0	0	3.21708e-05	8.04271e-06	1.60854e-05
k__Bacteria;p__Proteobacteria;c__Gammaproteobacteria;o__Pseudomonadales;f__Moraxellaceae;g__	0	0	3.00509e-05	0	7.51272e-06	1.50254e-05
k__Bacteria;p__Actinobacteria;c__Actinobacteria;o__Actinomycetales;f__Corynebacteriaceae;g__Corynebacterium	0	1.31981e-05	1.23739e-05	1.46231e-06	6.75859e-06	6.99354e-06
k__Bacteria;p__Firmicutes;c__Clostridia;o__Clostridiales;f__Ruminococcaceae;Other	8.24156e-06	1.17317e-05	5.3031e-06	1.46231e-06	6.68466e-06	4.36188e-06
k__Bacteria;p__Firmicutes;c__Clostridia;o__Clostridiales;f__Peptococcaceae;g__Desulfotomaculum	0	0	0	2.48593e-05	6.21482e-06	1.24296e-05
k__Bacteria;p__Firmicutes;c__Clostridia;o__Clostridiales;f__[Mogibacteriaceae];g__Anaerovorax	6.59325e-06	0	1.7677e-05	0	6.06756e-06	8.34038e-06
k__Bacteria;p__Proteobacteria;c__Deltaproteobacteria;o__Desulfovibrionales;f__Desulfomicrobiaceae;g__Desulfomicrobium	1.64831e-06	0	1.7677e-06	2.04724e-05	5.97209e-06	9.70044e-06
k__Bacteria;p__Cyanobacteria;c__Chloroplast;o__Stramenopiles;f__;g__	0	1.46646e-06	1.7677e-06	1.901e-05	5.56105e-06	8.99918e-06
k__Bacteria;p__Proteobacteria;c__Gammaproteobacteria;o__Enterobacteriales;f__Enterobacteriaceae;g__Citrobacter	0	1.46646e-06	0	1.901e-05	5.11913e-06	9.28638e-06
k__Bacteria;p__Proteobacteria;c__Gammaproteobacteria;o__Xanthomonadales;f__Xanthomonadaceae;g__	0	0	5.3031e-06	1.46231e-05	4.98155e-06	6.89673e-06
k__Archaea;p__Euryarchaeota;c__Thermoplasmata;o__E2;f__Marine group II;g__	0	1.75975e-05	1.7677e-06	0	4.84131e-06	8.54488e-06
k__Bacteria;p__Proteobacteria;c__Alphaproteobacteria;o__Rhizobiales;f__Bartonellaceae;g__	0	7.3323e-06	8.8385e-06	2.92462e-06	4.77386e-06	4.05283e-06
k__Bacteria;p__Cyanobacteria;c__Synechococcophycideae;o__Synechococcales;f__Synechococcaceae;g__Synechococcus	0	1.61311e-05	0	2.92462e-06	4.76392e-06	7.70249e-06
k__Bacteria;p__Proteobacteria;c__Alphaproteobacteria;o__Rhodobacterales;f__Rhodobacteraceae;g__	0	0	1.7677e-05	0	4.41925e-06	8.8385e-06
k__Bacteria;p__Bacteroidetes;c__Bacteroidia;o__Bacteroidales;f__Prevotellaceae;g__	0	1.46646e-06	1.7677e-06	1.31608e-05	4.09874e-06	6.09052e-06
k__Bacteria;p__Proteobacteria;c__Gammaproteobacteria;o__Alteromonadales;f__Alteromonadaceae;g__Microbulbifer	0	1.61311e-05	0	0	4.03277e-06	8.06553e-06
k__Bacteria;p__Verrucomicrobia;c__Verrucomicrobiae;o__Verrucomicrobiales;f__Verrucomicrobiaceae;g__	0	0	1.59093e-05	0	3.97732e-06	7.95465e-06
k__Bacteria;p__Firmicutes;c__Clostridia;o__Clostridiales;f__Eubacteriaceae;g__Anaerofustis	9.88988e-06	0	5.3031e-06	0	3.79824e-06	4.76885e-06
k__Archaea;p__Crenarchaeota;c__Thaumarchaeota;o__Cenarchaeales;f__Cenarchaeaceae;g__Nitrosopumilus	0	1.02652e-05	0	4.38693e-06	3.66304e-06	4.86308e-06
k__Bacteria;p__Bacteroidetes;c__Bacteroidia;o__Bacteroidales;f__[Paraprevotellaceae];g__	1.64831e-06	8.79876e-06	3.5354e-06	0	3.49562e-06	3.81911e-06
k__Bacteria;p__Proteobacteria;c__Gammaproteobacteria;Other;Other;Other	0	1.17317e-05	1.7677e-06	0	3.37485e-06	5.6332e-06
k__Bacteria;p__Firmicutes;c__Bacilli;o__Bacillales;f__Bacillaceae;g__Bacillus	3.29663e-06	0	7.0708e-06	2.92462e-06	3.32301e-06	2.90102e-06
k__Archaea;p__Crenarchaeota;c__Thaumarchaeota;o__Cenarchaeales;f__Cenarchaeaceae;g__	0	1.31981e-05	0	0	3.29954e-06	6.59907e-06
k__Bacteria;p__Firmicutes;c__Clostridia;o__Clostridiales;f__Clostridiaceae;g__Proteiniclasticum	0	4.39938e-06	0	8.77387e-06	3.29331e-06	4.20126e-06
k__Bacteria;p__Proteobacteria;c__Betaproteobacteria;o__EC94;f__;g__	0	0	1.23739e-05	0	3.09347e-06	6.18695e-06
k__Bacteria;p__Proteobacteria;c__Gammaproteobacteria;o__Oceanospirillales;f__Halomonadaceae;g__Candidatus Portiera	0	4.39938e-06	0	7.31156e-06	2.92773e-06	3.58362e-06
k__Bacteria;p__Firmicutes;c__Clostridia;o__Clostridiales;f__Clostridiaceae;g__Caloramator	0	0	0	1.16985e-05	2.92462e-06	5.84924e-06
k__Bacteria;p__Proteobacteria;c__Deltaproteobacteria;o__Desulfobacterales;f__Desulfobulbaceae;g__	0	0	0	1.16985e-05	2.92462e-06	5.84924e-06
k__Bacteria;p__Proteobacteria;c__Epsilonproteobacteria;o__Campylobacterales;f__Campylobacteraceae;g__Arcobacter	3.29663e-06	4.39938e-06	3.5354e-06	0	2.80785e-06	1.93091e-06
k__Bacteria;p__Proteobacteria;c__Gammaproteobacteria;o__Enterobacteriales;f__Enterobacteriaceae;Other	4.94494e-06	4.39938e-06	1.7677e-06	0	2.778e-06	2.31391e-06
k__Bacteria;p__Proteobacteria;c__Alphaproteobacteria;o__;f__;g__	1.64831e-06	4.39938e-06	3.5354e-06	1.46231e-06	2.76135e-06	1.43859e-06
k__Bacteria;p__Firmicutes;c__Erysipelotrichi;o__Erysipelotrichales;f__Erysipelotrichaceae;g__[Eubacterium]	3.29663e-06	7.3323e-06	0	0	2.65723e-06	3.48267e-06
k__Bacteria;p__Proteobacteria;c__Betaproteobacteria;o__Methylophilales;f__;g__	0	0	1.06062e-05	0	2.65155e-06	5.3031e-06
k__Bacteria;p__Proteobacteria;c__Betaproteobacteria;o__Neisseriales;f__Neisseriaceae;g__	0	1.02652e-05	0	0	2.56631e-06	5.13261e-06
k__Bacteria;p__Firmicutes;c__Bacilli;o__Bacillales;f__[Exiguobacteraceae];g__Exiguobacterium	0	0	0	1.02362e-05	2.55904e-06	5.11809e-06
k__Bacteria;p__Proteobacteria;c__Gammaproteobacteria;o__Thiohalorhabdales;f__;g__	4.94494e-06	0	1.7677e-06	2.92462e-06	2.40931e-06	2.07456e-06
k__Bacteria;p__Firmicutes;c__Bacilli;o__Lactobacillales;f__Enterococcaceae;Other	1.64831e-06	4.39938e-06	1.7677e-06	1.46231e-06	2.31943e-06	1.39232e-06
k__Bacteria;p__Proteobacteria;c__Gammaproteobacteria;o__Pasteurellales;f__Pasteurellaceae;g__Aggregatibacter	3.29663e-06	5.86584e-06	0	0	2.29062e-06	2.84536e-06
k__Bacteria;p__Proteobacteria;c__Alphaproteobacteria;o__Rhodobacterales;f__Hyphomonadaceae;g__	0	0	8.8385e-06	0	2.20962e-06	4.41925e-06
k__Bacteria;p__Bacteroidetes;c__Flavobacteriia;o__Flavobacteriales;f__Flavobacteriaceae;g__	0	8.79876e-06	0	0	2.19969e-06	4.39938e-06
k__Bacteria;p__Firmicutes;c__Bacilli;o__Lactobacillales;Other;Other	0	8.79876e-06	0	0	2.19969e-06	4.39938e-06
k__Bacteria;p__Proteobacteria;c__Gammaproteobacteria;o__Oceanospirillales;f__;g__	0	8.79876e-06	0	0	2.19969e-06	4.39938e-06
k__Bacteria;p__Proteobacteria;c__Betaproteobacteria;o__Burkholderiales;f__Oxalobacteraceae;g__	3.29663e-06	0	5.3031e-06	0	2.14993e-06	2.61418e-06
k__Bacteria;p__Actinobacteria;c__Actinobacteria;o__Actinomycetales;f__Actinomycetaceae;g__Actinomyces	6.59325e-06	1.46646e-06	0	0	2.01493e-06	3.12952e-06
k__Bacteria;p__Proteobacteria;c__Betaproteobacteria;o__Burkholderiales;f__Comamonadaceae;g__Comamonas	6.59325e-06	0	0	1.46231e-06	2.01389e-06	3.12977e-06
k__Bacteria;p__Proteobacteria;c__Alphaproteobacteria;o__Sphingomonadales;f__Sphingomonadaceae;Other	0	7.3323e-06	0	0	1.83308e-06	3.66615e-06
k__Bacteria;p__Bacteroidetes;c__Bacteroidia;o__Bacteroidales;f__BA008;g__	0	0	0	7.31156e-06	1.82789e-06	3.65578e-06
k__Bacteria;p__Firmicutes;c__Clostridia;o__Clostridiales;f__Peptococcaceae;g__Sporotomaculum	0	0	0	7.31156e-06	1.82789e-06	3.65578e-06
k__Bacteria;p__Firmicutes;c__Clostridia;o__Clostridiales;f__[Tissierellaceae];g__Tissierella_Soehngenia	0	0	0	7.31156e-06	1.82789e-06	3.65578e-06
k__Bacteria;p__Proteobacteria;c__Betaproteobacteria;o__Gallionellales;f__Gallionellaceae;g__Gallionella	0	0	7.0708e-06	0	1.7677e-06	3.5354e-06
k__Bacteria;p__Firmicutes;c__Bacilli;o__Bacillales;f__Paenibacillaceae;g__Paenibacillus	6.59325e-06	0	0	0	1.64831e-06	3.29663e-06
k__Bacteria;p__Proteobacteria;c__Betaproteobacteria;o__Burkholderiales;f__Comamonadaceae;g__	1.64831e-06	2.93292e-06	1.7677e-06	0	1.58723e-06	1.20644e-06
k__Bacteria;p__Bacteroidetes;c__Sphingobacteriia;o__Sphingobacteriales;f__Sphingobacteriaceae;g__Pedobacter	3.29663e-06	0	0	2.92462e-06	1.55531e-06	1.80233e-06
k__Bacteria;p__Firmicutes;c__Bacilli;o__Lactobacillales;f__Aerococcaceae;g__Alloiococcus	3.29663e-06	0	0	2.92462e-06	1.55531e-06	1.80233e-06
k__Bacteria;p__Proteobacteria;c__Betaproteobacteria;o__Burkholderiales;f__Comamonadaceae;g__Tepidimonas	3.29663e-06	0	0	2.92462e-06	1.55531e-06	1.80233e-06
k__Bacteria;p__Bacteroidetes;c__Flavobacteriia;o__Flavobacteriales;f__Flavobacteriaceae;g__Polaribacter	0	5.86584e-06	0	0	1.46646e-06	2.93292e-06
k__Bacteria;p__Bacteroidetes;c__Flavobacteriia;o__Flavobacteriales;f__Flavobacteriaceae;g__Sediminicola	0	5.86584e-06	0	0	1.46646e-06	2.93292e-06
k__Bacteria;p__Proteobacteria;c__Alphaproteobacteria;o__Rhodospirillales;f__Rhodospirillaceae;g__	0	5.86584e-06	0	0	1.46646e-06	2.93292e-06
k__Bacteria;p__Proteobacteria;c__Betaproteobacteria;o__Methylophilales;f__Methylophilaceae;g__	0	5.86584e-06	0	0	1.46646e-06	2.93292e-06
k__Bacteria;p__Proteobacteria;c__Gammaproteobacteria;o__Chromatiales;f__;g__	0	5.86584e-06	0	0	1.46646e-06	2.93292e-06
k__Bacteria;p__Proteobacteria;c__Gammaproteobacteria;o__Vibrionales;f__Vibrionaceae;Other	0	5.86584e-06	0	0	1.46646e-06	2.93292e-06
k__Bacteria;p__Bacteroidetes;c__Flavobacteriia;o__Flavobacteriales;f__[Weeksellaceae];g__Chryseobacterium	0	0	0	5.84924e-06	1.46231e-06	2.92462e-06
k__Bacteria;p__Firmicutes;c__Clostridia;o__Clostridiales;f__Gracilibacteraceae;g__	0	0	0	5.84924e-06	1.46231e-06	2.92462e-06
k__Bacteria;p__Firmicutes;c__Clostridia;o__Clostridiales;f__[Tissierellaceae];g__	0	0	0	5.84924e-06	1.46231e-06	2.92462e-06
k__Bacteria;p__Proteobacteria;c__Deltaproteobacteria;o__Desulfuromonadales;f__Pelobacteraceae;g__	0	0	0	5.84924e-06	1.46231e-06	2.92462e-06
k__Bacteria;p__Proteobacteria;c__Gammaproteobacteria;o__Acidithiobacillales;f__Acidithiobacillaceae;g__Acidithiobacillus	3.29663e-06	0	1.7677e-06	0	1.26608e-06	1.58962e-06
k__Bacteria;p__Proteobacteria;c__Gammaproteobacteria;o__Vibrionales;f__Pseudoalteromonadaceae;g__Pseudoalteromonas	0	1.46646e-06	3.5354e-06	0	1.25046e-06	1.67281e-06
k__Bacteria;p__Bacteroidetes;c__Flavobacteriia;o__Flavobacteriales;f__[Weeksellaceae];g__	4.94494e-06	0	0	0	1.23623e-06	2.47247e-06
k__Bacteria;p__Proteobacteria;c__Epsilonproteobacteria;o__Campylobacterales;f__Helicobacteraceae;Other	4.94494e-06	0	0	0	1.23623e-06	2.47247e-06
k__Bacteria;p__Proteobacteria;c__Gammaproteobacteria;o__Vibrionales;f__Vibrionaceae;g__Vibrio	4.94494e-06	0	0	0	1.23623e-06	2.47247e-06
k__Bacteria;p__Firmicutes;c__Bacilli;o__Bacillales;f__Planococcaceae;g__	0	1.46646e-06	1.7677e-06	1.46231e-06	1.17412e-06	7.95699e-07
k__Bacteria;p__Proteobacteria;c__Gammaproteobacteria;o__Xanthomonadales;f__Xanthomonadaceae;g__Xanthomonas	0	0	1.7677e-06	2.92462e-06	1.17308e-06	1.43454e-06
k__Bacteria;p__Firmicutes;c__Bacilli;o__Lactobacillales;f__Leuconostocaceae;g__	1.64831e-06	2.93292e-06	0	0	1.14531e-06	1.42268e-06
k__Bacteria;p__Firmicutes;c__Erysipelotrichi;o__Erysipelotrichales;f__Erysipelotrichaceae;g__Clostridium	1.64831e-06	2.93292e-06	0	0	1.14531e-06	1.42268e-06
k__Bacteria;p__Bacteroidetes;c__Bacteroidia;o__Bacteroidales;f__GZKB119;g__	0	4.39938e-06	0	0	1.09985e-06	2.19969e-06
k__Bacteria;p__Firmicutes;c__Bacilli;o__Lactobacillales;f__Carnobacteriaceae;g__Granulicatella	0	4.39938e-06	0	0	1.09985e-06	2.19969e-06
k__Bacteria;p__Proteobacteria;c__Gammaproteobacteria;o__Alteromonadales;f__Colwelliaceae;g__Thalassomonas	0	4.39938e-06	0	0	1.09985e-06	2.19969e-06
k__Bacteria;p__Synergistetes;c__Synergistia;o__Synergistales;f__Dethiosulfovibrionaceae;g__HA73	0	4.39938e-06	0	0	1.09985e-06	2.19969e-06
k__Bacteria;p__Proteobacteria;c__Alphaproteobacteria;o__Rhizobiales;f__;g__	0	1.46646e-06	0	2.92462e-06	1.09777e-06	1.40042e-06
k__Bacteria;p__Proteobacteria;c__Alphaproteobacteria;o__Rhodospirillales;f__Rhodospirillaceae;g__Novispirillum	0	1.46646e-06	0	2.92462e-06	1.09777e-06	1.40042e-06
k__Bacteria;p__Chloroflexi;c__Thermomicrobia;o__Sphaerobacterales;f__;g__	0	0	0	4.38693e-06	1.09673e-06	2.19347e-06
k__Bacteria;p__Proteobacteria;c__Deltaproteobacteria;o__Desulfuromonadales;Other;Other	0	0	0	4.38693e-06	1.09673e-06	2.19347e-06
k__Bacteria;p__Tenericutes;c__Mollicutes;o__;f__;g__	0	0	0	4.38693e-06	1.09673e-06	2.19347e-06
k__Bacteria;p__Acidobacteria;c__Acidobacteriia;o__Acidobacteriales;f__Koribacteraceae;g__	0	0	3.5354e-06	0	8.8385e-07	1.7677e-06
k__Bacteria;p__Actinobacteria;c__Actinobacteria;o__Actinomycetales;f__Micrococcaceae;g__	0	0	3.5354e-06	0	8.8385e-07	1.7677e-06
k__Bacteria;p__Proteobacteria;c__Alphaproteobacteria;o__Rhizobiales;f__Rhizobiaceae;g__Agrobacterium	0	0	3.5354e-06	0	8.8385e-07	1.7677e-06
k__Bacteria;p__Proteobacteria;c__Betaproteobacteria;o__Rhodocyclales;f__Rhodocyclaceae;g__	0	0	3.5354e-06	0	8.8385e-07	1.7677e-06
k__Bacteria;p__Proteobacteria;c__Gammaproteobacteria;o__Alteromonadales;f__Shewanellaceae;g__Shewanella	0	0	3.5354e-06	0	8.8385e-07	1.7677e-06
k__Bacteria;p__Actinobacteria;c__Actinobacteria;o__Actinomycetales;f__Geodermatophilaceae;g__	3.29663e-06	0	0	0	8.24156e-07	1.64831e-06
k__Bacteria;p__Actinobacteria;c__Actinobacteria;o__Actinomycetales;f__Micrococcaceae;g__Microbispora	3.29663e-06	0	0	0	8.24156e-07	1.64831e-06
k__Bacteria;p__Chloroflexi;c__Thermomicrobia;o__JG30-KF-CM45;f__;g__	3.29663e-06	0	0	0	8.24156e-07	1.64831e-06
k__Bacteria;p__[Thermi];c__Deinococci;o__Deinococcales;f__Deinococcaceae;g__Deinococcus	3.29663e-06	0	0	0	8.24156e-07	1.64831e-06
k__Bacteria;p__Firmicutes;c__Clostridia;o__Clostridiales;f__Clostridiaceae;Other	0	0	1.7677e-06	1.46231e-06	8.07503e-07	9.40722e-07
k__Bacteria;p__Proteobacteria;c__Gammaproteobacteria;o__Alteromonadales;f__HTCC2188;g__HTCC	0	0	1.7677e-06	1.46231e-06	8.07503e-07	9.40722e-07
k__Bacteria;p__Proteobacteria;c__Betaproteobacteria;o__Rhodocyclales;f__Rhodocyclaceae;g__Hydrogenophilus	1.64831e-06	0	0	1.46231e-06	7.77656e-07	9.01165e-07
k__Bacteria;p__Proteobacteria;c__Gammaproteobacteria;o__Pasteurellales;f__Pasteurellaceae;g__Haemophilus	1.64831e-06	0	0	1.46231e-06	7.77656e-07	9.01165e-07
k__Bacteria;p__Bacteroidetes;c__Bacteroidia;o__Bacteroidales;f__Porphyromonadaceae;g__Porphyromonas	0	2.93292e-06	0	0	7.3323e-07	1.46646e-06
k__Bacteria;p__Bacteroidetes;c__Bacteroidia;o__Bacteroidales;f__Prevotellaceae;Other	0	2.93292e-06	0	0	7.3323e-07	1.46646e-06
k__Bacteria;p__Bacteroidetes;c__Flavobacteriia;o__Flavobacteriales;f__;g__	0	2.93292e-06	0	0	7.3323e-07	1.46646e-06
k__Bacteria;p__Cyanobacteria;c__Chloroplast;o__Haptophyceae;f__;g__	0	2.93292e-06	0	0	7.3323e-07	1.46646e-06
k__Bacteria;p__Firmicutes;c__Bacilli;o__Bacillales;f__;g__	0	2.93292e-06	0	0	7.3323e-07	1.46646e-06
k__Bacteria;p__Firmicutes;c__Bacilli;o__Bacillales;f__Listeriaceae;Other	0	2.93292e-06	0	0	7.3323e-07	1.46646e-06
k__Bacteria;p__Firmicutes;c__Bacilli;o__Bacillales;f__Paenibacillaceae;g__Brevibacillus	0	2.93292e-06	0	0	7.3323e-07	1.46646e-06
k__Bacteria;p__Proteobacteria;c__Betaproteobacteria;Other;Other;Other	0	2.93292e-06	0	0	7.3323e-07	1.46646e-06
k__Bacteria;p__Proteobacteria;c__Deltaproteobacteria;o__Desulfobacterales;f__Nitrospinaceae;g__Nitrospina	0	2.93292e-06	0	0	7.3323e-07	1.46646e-06
k__Bacteria;p__Proteobacteria;c__Epsilonproteobacteria;o__Campylobacterales;f__;g__	0	2.93292e-06	0	0	7.3323e-07	1.46646e-06
k__Bacteria;p__Tenericutes;c__Mollicutes;o__Acholeplasmatales;f__Acholeplasmataceae;g__	0	2.93292e-06	0	0	7.3323e-07	1.46646e-06
k__Bacteria;p__Proteobacteria;c__Alphaproteobacteria;o__Caulobacterales;f__Caulobacteraceae;g__Brevundimonas	0	1.46646e-06	0	1.46231e-06	7.32193e-07	8.45465e-07
k__Bacteria;p__Proteobacteria;c__Alphaproteobacteria;o__Rhizobiales;f__Brucellaceae;g__Ochrobactrum	0	1.46646e-06	0	1.46231e-06	7.32193e-07	8.45465e-07
k__Bacteria;p__Firmicutes;c__Clostridia;o__Clostridiales;f__Clostridiaceae;g__Natronincola_Anaerovirgula	0	0	0	2.92462e-06	7.31156e-07	1.46231e-06
k__Bacteria;p__Firmicutes;c__Clostridia;o__Clostridiales;f__Peptococcaceae;g__Dehalobacter_Syntrophobotulus	0	0	0	2.92462e-06	7.31156e-07	1.46231e-06
k__Bacteria;p__Firmicutes;c__Clostridia;o__Thermoanaerobacterales;f__;g__	0	0	0	2.92462e-06	7.31156e-07	1.46231e-06
k__Bacteria;p__Proteobacteria;c__Alphaproteobacteria;o__Rhodobacterales;f__Rhodobacteraceae;Other	0	0	0	2.92462e-06	7.31156e-07	1.46231e-06
k__Bacteria;p__Proteobacteria;c__Alphaproteobacteria;o__Sphingomonadales;f__Sphingomonadaceae;g__Sphingomonas	0	0	0	2.92462e-06	7.31156e-07	1.46231e-06
k__Bacteria;p__Proteobacteria;c__Betaproteobacteria;o__Burkholderiales;f__Alcaligenaceae;g__Pigmentiphaga	0	0	0	2.92462e-06	7.31156e-07	1.46231e-06
k__Bacteria;p__Proteobacteria;c__Deltaproteobacteria;o__Desulfobacterales;f__Desulfobacteraceae;g__	0	0	0	2.92462e-06	7.31156e-07	1.46231e-06
k__Bacteria;p__Proteobacteria;c__Gammaproteobacteria;o__Aeromonadales;f__Aeromonadaceae;g__	0	0	0	2.92462e-06	7.31156e-07	1.46231e-06
k__Bacteria;p__WWE1;c__[Cloacamonae];o__[Cloacamonales];f__[Cloacamonaceae];g__	0	0	0	2.92462e-06	7.31156e-07	1.46231e-06
k__Bacteria;p__Firmicutes;c__Bacilli;o__Bacillales;f__Staphylococcaceae;Other	0	0	1.7677e-06	0	4.41925e-07	8.8385e-07
k__Bacteria;p__Firmicutes;c__Bacilli;o__Bacillales;Other;Other	0	1.46646e-06	0	0	3.66615e-07	7.3323e-07
k__Bacteria;p__Firmicutes;c__Clostridia;o__Clostridiales;f__[Tissierellaceae];g__Finegoldia	0	1.46646e-06	0	0	3.66615e-07	7.3323e-07
k__Bacteria;p__Firmicutes;c__Bacilli;o__Bacillales;f__Staphylococcaceae;g__Jeotgalicoccus	0	0	0	0	0	0
k__Bacteria;p__Firmicutes;c__Bacilli;o__Bacillales;f__Staphylococcaceae;g__Salinicoccus	0	0	0	0	0	0
k__Bacteria;p__Firmicutes;c__Bacilli;o__Lactobacillales;f__Aerococcaceae;g__Aerococcus	0	0	0	0	0	0
k__Bacteria;p__Firmicutes;c__Clostridia;o__Clostridiales;f__[Tissierellaceae];g__Peptoniphilus	0	0	0	0	0	0
k__Bacteria;p__Proteobacteria;c__Betaproteobacteria;o__Burkholderiales;f__Comamonadaceae;Other	0	0	0	0	0	0
k__Bacteria;p__Proteobacteria;c__Betaproteobacteria;o__Burkholderiales;f__Oxalobacteraceae;g__Janthinobacterium	0	0	0	0	0	0
k__Bacteria;p__Proteobacteria;c__Gammaproteobacteria;o__Enterobacteriales;f__Enterobacteriaceae;g__Enterobacter	0	0	0	0	0	0
k__Bacteria;p__Proteobacteria;c__Gammaproteobacteria;o__Enterobacteriales;f__Enterobacteriaceae;g__Klebsiella	0	0	0	0	0	0
k__Bacteria;p__Proteobacteria;c__Gammaproteobacteria;o__Enterobacteriales;f__Enterobacteriaceae;g__Morganella	0	0	0	0	0	0
k__Bacteria;p__Proteobacteria;c__Gammaproteobacteria;o__Enterobacteriales;f__Enterobacteriaceae;g__Salmonella	0	0	0	0	0	0
k__Bacteria;p__Proteobacteria;c__Gammaproteobacteria;o__Enterobacteriales;f__Enterobacteriaceae;g__Trabulsiella	0	0	0	0	0	0
k__Bacteria;p__Proteobacteria;c__Gammaproteobacteria;o__Pseudomonadales;f__Pseudomonadaceae;g__Pseudomonas	0	0	0	0	0	0
Unassigned	0.000398892	0.000197972	0.000212124	0.000179864	0.000247213	0.000101977

## Sheet: TS3
taxonomy	Phylum	Genus	Test-Statistic	P	FDR_P	Bonferroni_P	WT_mean	FXS_mean
k__Bacteria; p__Firmicutes; c__Erysipelotrichi; o__Erysipelotrichales; f__Erysipelotrichaceae; g__Allobaculum; s__	Firmicutes	Allobaculum	19.7339	8.90101e-06	0.00361084	0.0108325	0	28.25
k__Bacteria; p__Proteobacteria; c__Epsilonproteobacteria; o__Campylobacterales; f__Helicobacteraceae; g__Flexispira; s__	Proteobacteria	Flexispira	18.6164	1.59839e-05	0.00389048	0.0194524	20.6667	0.166667
k__Bacteria; p__Verrucomicrobia; c__Verrucomicrobiae; o__Verrucomicrobiales; f__Verrucomicrobiaceae; g__Akkermansia; s__muciniphila	Verrucomicrobia	Akkermansia	17.5936	2.73504e-05	0.00475506	0.0332854	1	47.4167
k__Bacteria; p__Tenericutes; c__Mollicutes; o__Mycoplasmatales; f__Mycoplasmataceae; g__; s__	Tenericutes		17.2589	3.26164e-05	0.00496176	0.0396941	22.4167	0
k__Bacteria; p__Proteobacteria; c__Betaproteobacteria; o__Burkholderiales; f__Alcaligenaceae; g__Sutterella; s__	Proteobacteria	Sutterella	16.7791	4.19941e-05	0.0051506	0.0511068	1.33333	11.9167
k__Bacteria; p__Bacteroidetes; c__Bacteroidia; o__Bacteroidales; f__S24-7; g__; s__	Bacteroidetes		16.7643	4.23221e-05	0.0051506	0.051506	1.33333	11.4167
k__Bacteria; p__Firmicutes; c__Clostridia; o__Clostridiales; f__; g__; s__	Firmicutes		14.9593	0.000109852	0.00891269	0.13369	0	10.3333
k__Bacteria; p__Actinobacteria; c__Actinobacteria; o__Bifidobacteriales; f__Bifidobacteriaceae; g__Bifidobacterium	Bacteroidetes	Bifidobacterium	12.881	0.000331933	0.0201981	0.403963	0.0833333	1.83333
k__Bacteria; p__Bacteroidetes; c__Bacteroidia; o__Bacteroidales; f__[Odoribacteraceae]; g__Odoribacter; s__	Bacteroidetes	Odoribacter	11.1619	0.000834957	0.0352649	1	0.5	4.08333
k__Bacteria; p__Actinobacteria; c__Coriobacteriia; o__Coriobacteriales; f__Coriobacteriaceae; g__; s__	Actinobacteria		11.0677	0.00087846	0.0352649	1	0	0.916667
k__Bacteria; p__Proteobacteria; c__Deltaproteobacteria; o__Desulfovibrionales; f__Desulfovibrionaceae; g__Desulfovibrio; s__	Proteobacteria	Desulfovibrio	11.0469	0.000888354	0.0352649	1	0	1
k__Bacteria; p__Firmicutes; c__Bacilli; o__Turicibacterales; f__Turicibacteraceae; g__Turicibacter; s__	Firmicutes	Turicibacter	11.0469	0.000888354	0.0352649	1	0	1
k__Bacteria; p__Bacteroidetes; c__Bacteroidia; o__Bacteroidales; f__Bacteroidaceae; g__Bacteroides; s__	Bacteroidetes	Bacteroides	10.9578	0.000932096	0.0352649	1	2.66667	0
k__Bacteria; p__Cyanobacteria; c__4C0d-2; o__YS2; f__; g__; s__	Cyanobacteria		10.9172	0.000952764	0.0352649	1	0	2.58333
k__Bacteria; p__Firmicutes; c__Clostridia; o__Clostridiales; f__Ruminococcaceae; g__Oscillospira; s__	Firmicutes	Oscillospira	10.7245	0.00105729	0.0378447	1	4.33333	0.75

## Sheet: TS4
	WT	WT	WT	WT	WT	WT	FXS	FXS	FXS	FXS	FXS	FXS	WT	WT	WT	WT	WT	WT	FXS	FXS	FXS	FXS	FXS	FXS
	cecum	cecum	cecum	cecum	cecum	cecum	cecum	cecum	cecum	cecum	cecum	cecum	feces	feces	feces	feces	feces	feces	feces	feces	feces	feces	feces	feces
#MetaCyc ID	CGB1254.3.1	CGB1254.3.2	CGB1254.3.3	CGB1254.3.4	CGB1254.3.5	CGB1254.3.6	CGB1254.3.7	CGB1254.3.8	CGB1254.3.9	CGB1254.3.10	CGB1254.3.11	CGB1254.3.12	CGB1254.3.13	CGB1254.3.14	CGB1254.3.15	CGB1254.3.16	CGB1254.3.17	CGB1254.3.18	CGB1254.3.19	CGB1254.3.20	CGB1254.3.21	CGB1254.3.22	CGB1254.3.23	CGB1254.3.24
1CMET2-PWY	55336	39239.4	34322.1	33855.5	39093.1	21730	30067.3	43628.4	30555.2	44890.2	29838.8	29481.8	45384.1	29723.5	40445.4	27607.5	59015.8	26732.2	33766.9	62615.6	36402.5	39055.7	39727.9	40821.5
3-HYDROXYPHENYLACETATE-DEGRADATION-PWY	131.976	95.7962	111.611	116.744	120.462	52.7066	115.115	143.59	127	106.368	46.2597	105.01	191.896	64.4757	161.765	153.405	152.147	182.324	133.775	113.296	292.744	93.8261	88.4006	70.1016
AEROBACTINSYN-PWY	31.2681	31.2405	35.6122	23.4814	16.3898	14.1306	20.2487	22.593	23.6443	20.3214	11.7556	18.983	38.7345	15.7691	35.682	29.3196	38.049	43.4436	19.3689	38.2467	44.3093	22.6139	8.2636	30.1283
ALL-CHORISMATE-PWY	3826.29	2305.9	2562.41	2330.16	3688.01	1565.38	3265.19	4484.55	3444.02	5943.91	1933	2924.49	2455.36	1408.03	2158.42	1657.05	3297.03	1688.14	2274.65	3564.05	4457.2	3303.38	3007.92	2251.51
ANAEROFRUCAT-PWY	48238.4	38722.1	34845.1	36429.1	40082.1	23041.8	29662	39497	28529.5	41048.2	28634.7	27904.9	31465.4	21925.8	38972.1	28799.2	57042.8	23512.3	24237	55699.4	32675.3	25027.4	35460	25764.6
ANAGLYCOLYSIS-PWY	73556.5	55018.5	48783.5	49400.8	56139.8	33336.7	43343.4	61368.3	44766.5	64077	41291.1	40096.6	55087.4	41729.2	56127.7	40711.4	80627.6	41162.3	48327.9	87922	53248.4	55747.3	55355.8	56135.7
ARG+POLYAMINE-SYN	14092.6	11137.1	10217.9	9349.18	11169.5	7994.43	10111	14361	10339.2	16409.9	6732.34	7258.05	7177.25	7470.54	11194.3	9177.31	15146.8	6899.98	6498.33	19837.8	12458.2	10462.9	9596.31	6810.82
ARGDEG-PWY	58.4356	2.7171	64.9886	67.0483	62.1046	8.4813	21.6961	73.2819	13.0083	36.8157	21.77	30.3634	92.7111	22.4307	100.724	146.479	123.879	116.175	39.095	49.634	40.5014	33.7842	0.0136	15.8047
ARGORNPROST-PWY	12179.3	11931.6	11577.4	13928.2	16097.6	6158.4	9786.13	11262.1	10385.7	14718.4	10051.3	7656.09	5463.05	6667.64	8064.08	8209.59	18163.8	6704.65	9327.87	15196.7	11589.2	10962.7	12892.2	10459.9
ARGSYN-PWY	50271.4	39987.3	35705.1	36694.6	40145.8	22144.1	28768.9	36656.7	26492.4	39086.8	27147	28512.6	28099	21315.1	28348.8	27478.7	56805.8	21451.9	24944	50973.4	30257.6	26678.7	33536.1	30752.8
ARGSYNBSUB-PWY	51274.5	41019.9	36696.5	37531.1	40881.8	22464	29153.1	37541	26478.4	39565.5	27307.4	29241.3	26804	20620.3	26218.9	28089.8	58088.4	19551.3	22265	52630.7	30320.5	25606.1	33494.6	30113.3
ARO-PWY	64219.9	47406.6	41073	42852.3	46376.5	27787.9	35280	50047.2	34028.3	50021.8	33197.4	34315.2	43358.3	31184.6	37810.5	34672.8	67154.7	28757	32326.5	70973.4	39717.1	36737.9	43923.3	38773.9
ASPASN-PWY	51300.5	37109.8	31958.8	33951.5	37585	21714	27055.2	36795.6	27135.8	36624.1	27497.2	23698.8	41499.4	31057.1	42695.8	29180.2	51680.8	27458.1	32559.6	48680.6	31620.2	31491	37402.2	32997.8
AST-PWY	442.613	354.895	390.628	353.61	395.194	383.318	346.717	366.529	219.585	696.413	104.883	257.327	166.905	158.522	202.5	180.359	357.381	188.923	133.632	148.793	329.231	252.64	234.558	124.174
BENZCOA-PWY	0.0002	0.0004	0.0003	0.0003	0.0006	0.0001	0	0.0002	0	0.0001	0.0002	0	0.0001	0.0001	0.0001	0.0001	0	0.0001	0	0	0.0001	0	0	0
BIOTIN-BIOSYNTHESIS-PWY	21796	16773.6	14512.2	14089	18548.8	13309.8	16109.9	22406.4	18859.5	25136.4	14601.4	11433.8	21533.8	20496.8	26379	18832.6	19131.4	18411.1	19327.3	32371.2	22849.6	26784.4	19634.1	28334
BRANCHED-CHAIN-AA-SYN-PWY	68862.1	50664.2	44436.7	45127.1	50808.9	30321.5	38972.1	51687.1	38172.8	55283.8	37160.1	37252.3	49445.7	35617.9	45444.3	37945.5	75567.4	33413.4	38225.2	72509.2	44476	42184.2	48442.2	47232.8
CALVIN-PWY	86480	62344.7	54179.8	55709.8	65085	32338.5	43663.6	65234.1	41994.5	63154.9	44360.9	43314.2	65231.6	44023.3	56558.3	43619.6	93053.6	37657.7	43439.9	91143.7	49398.4	47423.3	58782.2	46782.2
CATECHOL-ORTHO-CLEAVAGE-PWY	102.089	37.9518	70.394	45.9661	203.818	13.0498	32.0504	104.114	318.14	62.7113	6.7258	24.9716	55.447	23.1247	54.6921	41.7755	59.127	15.1519	35.7349	51.9224	229.915	46.7528	3.0262	22.2341
CENTBENZCOA-PWY	2.5673	2.7238	2.1928	1.9116	2.2604	1.4792	1.4355	2.112	1.3597	2.4971	2.3542	0.8626	0.7665	0.5817	0.9467	0.8377	0.2764	0.7149	0.5064	0.9877	1.8831	0.4466	1.8304	0.307
CENTFERM-PWY	7550.17	9117.16	9111.83	9842.96	11443.7	5581.78	6124.98	7572.47	9298.49	10235.6	4292.43	3999.3	4853.94	5813.31	7851.26	6327.68	11348.2	7851.86	7969.32	11561.4	10111.3	10009.5	6882.42	8641.57
CHLOROPHYLL-SYN	1090.58	113.658	485.309	268.924	1088.6	113.04	264.941	1263.24	314.695	1531.08	35.1313	280.606	736.421	171.466	528.481	252.603	948.398	137.153	435.175	655.612	439.517	2147.07	21.3128	659.699
COA-PWY	58796	41638.7	35399.4	37117.6	40993.2	26705.4	33337.9	47665.1	32697.6	46616.2	29333.5	30451.7	48876.6	34939.8	47526.3	33067.3	54935.4	33399	37987.1	67444.4	39315.8	42265.1	40151.8	44905.1
COBALSYN-PWY	40394	26016.8	22227.5	23888.8	24112.1	13189.5	16138.3	23798.1	15342.9	22153.5	14345.1	14761.4	29276.9	14485.2	18426.9	17973.5	37186.6	11872	13845.2	31162.2	18798.8	15244.4	17981.3	16473.4
CODH-PWY	675.953	1037.37	540.87	943.346	1870.75	582.075	2025.09	1804.9	1909.37	2124.02	2163.21	619.242	308.294	308.62	793.245	383.181	846.474	1344.25	1744.06	1774.16	1548.02	1684.53	2235.18	2129.87
COLANSYN-PWY	36194.6	28985.6	22980.7	23080.3	28048.6	17311.5	23657	31549.8	22800.7	33644.2	14407.9	18548.9	25029.8	20024.2	30108.4	22057.4	33016.6	19596.7	23619.6	47476.3	28567.1	28218.4	16715.9	31350.7
COMPLETE-ARO-PWY	66971.8	49449.1	42724.7	44770.7	48085.7	29121.1	37036.7	52309.5	35663.6	52358.4	34565.6	35934.8	44927.4	32720.5	39802.9	36203	69933.3	30437.3	33994.1	74238.6	41645.6	38563	45882.4	40696.9
CRNFORCAT-PWY	89.2046	104.7	79.506	56.7382	306.71	54.5891	61.7929	232.864	569.771	689.846	10.5873	62.0248	36.268	104.248	84.3234	43.0389	97.9029	86.4447	122.347	18.2045	340.796	748.686	6.2237	239.409
DAPLYSINESYN-PWY	52582.1	38055.2	35022	37632.2	40857	21974.9	27723.9	35766	24730.8	35468.9	28664.2	27960.6	27929.6	19860.5	25928	27003.5	57197.3	20511.6	21540.7	45341.6	26623.9	22879.2	35125.8	24186.1
DENITRIFICATION-PWY	331.651	866.815	591.665	592.644	581.495	691.954	2350.39	2373.35	2850.12	3866.76	1055.12	1118.76	370.847	1417.81	1666.87	1054.8	808.347	1352.96	4296.7	3752.74	3570	5067.35	2042.81	4643.1
DENOVOPURINE2-PWY	48211.8	36286.6	30659.2	32012.2	37922.3	23904.1	30685.4	43524.5	32204	45672.3	23486.8	24083.1	41079.3	32881.8	45453.6	30397.5	43258.3	31907.7	36614.3	62150.2	39234.6	42209.1	33734.5	43224.6
DHGLUCONATE-PYR-CAT-PWY	16.8691	0.0009	0.0005	0.0005	0.0011	0.0005	4.9607	12.2276	0.0001	0.001	0.0006	0	7.3636	0.0002	12.1517	0.0002	4.9448	0.0002	0.0001	21.8968	21.6983	0.0005	0.0001	0
DTDPRHAMSYN-PWY	61129.9	47974.6	38711	41897.1	45082.3	29252.5	37066.8	51050.6	36957.6	52611.2	31752.4	32588.3	49495.9	42036.1	52361.3	37709.8	64803.9	39655.9	44393.9	73947.8	44137.6	46888.7	44864	47277.4
ECASYN-PWY	1084.86	879.874	976.28	871.942	945.974	924.055	839.952	783.563	502.887	1409.11	269.279	628.342	397.476	359.347	483.17	451.807	888.296	389.746	273.189	365.503	772.803	384.458	630.836	207.681
ENTBACSYN-PWY	2711.71	2136.02	2330.03	2309.67	2418.65	2160.34	1941.28	1873.65	1347.56	3128.22	760.043	1453.3	1052.86	920.234	1241.49	1214.41	2465.26	907.575	702.164	1045.57	1902.55	913.22	1535.58	541.523
FAO-PWY	4778.86	6399.83	6164.65	6685.66	7546.4	4602.18	5070.17	5935.82	8257.52	8743.58	3175.68	2927.79	2975.81	5053.51	6795.23	4911.05	7281.22	7322.33	7359.23	9476.95	9093.77	9672.1	5555.32	8247.3
FASYN-ELONG-PWY	47038.3	37262.7	29234.2	28044.7	33652.7	33696.5	41381.6	49339.3	47188.8	64665.2	25773.6	25398.3	46199.1	45061.8	57979.8	33864.1	45330.9	53775	58105.7	77552.7	58298	68279.6	45968.7	65316.4
FASYN-INITIAL-PWY	25458.3	29778.1	22691.9	21517	24858.5	28458.6	35358.2	40357.1	39790.4	54716	20367.8	20145.4	27586.8	38368.5	49455.3	28369.2	34967.6	44434.1	44470.3	64561.2	48908.9	52527.4	38095.4	49483.4
FERMENTATION-PWY	35311.9	25646.2	24847.5	29051.6	31967.1	16886.7	21917.9	25110.2	24008.5	34057.1	19413.9	17580.2	18303.1	21365.3	26842.7	20598.3	39381.8	25339	30212.9	39123.9	29838.1	35113.4	23608.6	33912.1
FOLSYN-PWY	46320.3	34863.1	28637.3	28827.9	35634.7	20844	25130	38274.5	26724.8	39018.3	22929.4	21886.8	41947.9	31045.7	40498.9	25983.2	44749.3	27432.5	32676.2	54212.1	32853.3	36761.9	32345	38062.7
FUC-RHAMCAT-PWY	17445.5	10205.1	9900.54	10249.5	9867.93	6954.12	9210.04	12165.7	7974.18	11434.4	8601.42	7990.39	12391.8	6891.07	7585.69	9560.21	14662.2	6832.3	8667.9	17626.2	9827.72	8682.8	11577	11191
FUCCAT-PWY	19568.3	10143.9	10641.7	14112.9	9956.4	7346.87	10578	13530.2	7701.7	11268.9	10854.5	11676.6	9214.71	5434.7	5443.02	11010.4	15501	5420.15	7035.7	20663	9374.07	6861.61	12935.5	9461.55
GALACT-GLUCUROCAT-PWY	25068.7	19859.6	17305.9	20035.1	19794	11731.7	12229.5	14722.5	10890.8	14982.2	12432.3	11582.6	13817.1	15402.9	18078.2	15805.9	29597.2	13308.1	13275.9	17974.1	12370.5	11538.9	16077.3	12557.7
GALACTARDEG-PWY	2333.01	2227.34	1789.3	1630.48	3297.3	536.975	755.233	1045.35	839.114	1484.91	1197.08	880.484	1380.18	616.516	982.274	795.91	5176.27	342.87	423.206	1330.99	997.745	439.704	1419.08	321.461
GALACTUROCAT-PWY	40250.2	28985.2	24479.3	27248.2	29565.7	15539.8	17729.3	22759.2	16261	23173.2	16267.5	16339.9	30835.9	20467.1	25281.7	20867.3	39759.8	17716.2	20384.8	28299	19083.6	17976.2	20700.8	19507.6
GALLATE-DEGRADATION-I-PWY	10.5708	0.1401	1.0134	9.1576	2.5609	4.4708	7.1537	10.0388	2.0577	2.5684	1.2581	0.3719	8.0393	5.9047	15.0732	6.4906	5.5833	2.0699	0.1462	22.0582	56.7519	2.4316	0.0739	4.9898
GALLATE-DEGRADATION-II-PWY	10.5708	0.1401	1.0134	9.1576	2.5609	4.4708	7.1537	10.0388	2.0577	2.5684	1.2581	0.3719	8.0393	3.9911	15.0732	6.4906	5.5833	2.0699	0.1462	22.0582	34.8517	2.4316	0.0739	4.9898
GLCMANNANAUT-PWY	30799.6	28401	24756.6	28260.6	30614.6	10380.2	17722	24757.8	15807.6	24187	21551.8	22173.4	14433.6	9883.2	21197.2	17073.6	48219.4	9719.73	10971.5	37056.1	17593.9	11178.9	25740.5	11047.9
GLUCARDEG-PWY	3549.63	4953.83	3125.7	3838.77	6945.02	1076.4	1426.6	1845.36	1383.05	2672.76	2205.84	1805.77	1810.64	1339.26	1585.77	1661.89	9476.49	587.271	566.582	2222.5	1439.73	890.126	2591.82	580.902
GLUCARGALACTSUPER-PWY	2333.01	2227.34	1789.3	1630.48	3297.3	536.975	755.233	1045.35	839.114	1484.91	1197.08	880.484	1380.18	616.516	982.274	795.91	5176.27	342.87	423.206	1330.99	997.745	439.704	1419.08	321.461
GLUCONEO-PWY	64466	47692.6	42161.3	42471.3	49109.3	28206.5	36151.6	50800.6	35170.7	51177.7	34765.4	33548.4	51805.9	37805.2	50621.4	35907.5	66449.6	33368.4	41165.3	71397.9	42391.6	46055.5	46160.6	48232.8
GLUCOSE1PMETAB-PWY	20426.4	14558.6	9390.5	10356.6	11616.4	6402.93	9320.9	18065.7	8082.64	13075.9	1968.64	6111.95	14509.5	10457.1	10454.3	9664.87	11913.7	4405.14	6060.9	28772.5	11164.9	8246.41	4635.42	9256.38
GLUCUROCAT-PWY	22920.2	19670.8	17646.9	20918.9	19488.8	11505.3	11489.1	13599.6	10187.6	13965.1	12643.9	11216.1	11252.8	14915.3	17290.5	15889.6	30505.1	12746.4	12036.9	16424	11319.6	10492.7	16226.6	11325.1
GLUTORN-PWY	48255.3	37158.9	33506.5	32359.1	35927.3	20254.7	26109.1	34557	23580.5	35943.4	24956.9	26738.6	27189.5	20220.8	26259.9	25733	52402.3	18118.7	22060.7	48336.3	27183.9	22715.4	30390.1	27639.1
GLYCOCAT-PWY	74392.9	54611.8	47741.6	50137.4	53470.6	29742.5	39696.5	56740.6	38424.9	55605.8	39664	40222.8	53439.4	35628.1	47567	37978.1	79268.8	31794.1	40002.9	80426.8	45039	42994.3	52237.2	45440.2
GLYCOGENSYNTH-PWY	68228.1	53644.1	46360.7	47102.2	50950.1	29618.7	37793	53126.5	35860.1	53865.4	36568	35893.5	40224.1	28765.4	40842.7	35439.8	76928.5	24634	25992.4	75607.2	40777.7	27967.7	49158.2	26184.7
GLYCOL-GLYOXDEG-PWY	565.973	485.52	343.328	270.222	581.168	108.318	269.321	595.673	994.918	723.616	123.622	279.447	650.047	478.15	557.587	261.264	246.624	254.2	341.565	639.772	897.052	706.402	143.854	592.753
GLYCOLYSIS	58193.8	45661.7	40767.5	41490.3	46694.6	29412.9	37471.8	50680.3	38973.4	55375.3	34716.8	35062.6	44167.8	34570.4	52320.9	34770.7	66217.4	36587	41779.9	74640.1	46384.9	48447.6	46396.1	50217.8
GLYCOLYSIS-E-D	33719.9	20780.1	19260.5	20733.2	24613.5	13193.8	20575.9	26667.9	20106.6	26253.6	19503.3	18047.3	23542	14935.8	18922.5	19954.4	31098.3	16438.8	17773.1	35157.9	22687.4	16758.5	23479.2	18544.8
GLYCOLYSIS-TCA-GLYOX-BYPASS	2485.19	2096.52	1543.99	1201.04	2555.14	487.416	1174.82	2444.44	3505.61	2976.25	560.216	1212.75	2815.46	2198.88	2584.69	1182.45	1066.08	1161.81	1352	3076.93	3504.63	2706.17	654.544	2499.36
GLYOXYLATE-BYPASS	610.769	520.074	371.921	283.953	644.082	111.463	282.674	635.177	1236.62	799.48	133.329	304.1	749.14	560.087	662.632	276.718	257.139	276.362	367.735	827.289	1033.89	802.671	158.667	655.465
GOLPDLCAT-PWY	1248.53	1546.2	2484.53	601.226	1236.48	184.281	851.385	947.193	460.286	1321.55	1329.81	815.593	796.144	1730.8	669.449	450.518	2021.85	163.891	775.877	1513.77	418.468	853.14	1037.74	578.275
HCAMHPDEG-PWY	5.034	0.3503	0.3241	0.4389	0.726	0.0872	0.0825	0.162	5.0032	0.1043	0.337	0.0052	0.0834	1.7963	0.1461	0.1943	0.0725	0.0527	0.0477	0.0058	43.9646	0.0772	0.0939	0.0144
HEME-BIOSYNTHESIS-II	4969.3	3486.59	2719.23	2480.95	4514.26	2500.71	3774.07	4678.19	3321.88	6951.56	1978.79	2585.43	5595.08	4436.59	6005.64	2947.04	4173.38	4294.3	6822.72	3539.08	4399.3	6516.94	2641.22	6520.28
HEMESYN2-PWY	10951.5	8575.78	9939.18	8222.69	12604.5	7637.12	8709.3	10356.3	7067.55	13049.3	5197.62	5651.28	8286.22	8499.12	13952.1	12589	8339.48	8015.81	9541.71	8904.93	9166.03	12258	4450.13	12395.9
HEXITOLDEGSUPER-PWY	22605.9	18489.3	17762.9	19538.6	20737.9	8037.04	12690.4	18211	11385.4	17925.4	11954.7	11931	11531.2	7469.22	11169.7	11441.8	27620.2	6619.27	7447.23	28138.5	12699.7	8393.18	12637.3	6375.7
HISDEG-PWY	23101.4	13915	10741.5	13754.9	15012.1	11768.8	14623.2	24224.4	19844.9	25858.2	9698.33	8225.7	24100.3	18269	22953.5	13115.9	16195.9	21417	26390.9	35776.1	25352	31860.9	18201	27246.3
HISTSYN-PWY	45475.8	38982.1	34132.2	30266.1	37638.3	19714.6	26478.3	34189.5	25537.9	37511.6	26823.9	26648.9	29837.1	27106.2	34854.8	25614.3	54420.2	22799.3	26526.9	48727	29057.1	28883.3	33211.4	33009
HOMOSER-METSYN-PWY	24605.4	17407.5	14596.4	17755.2	17714.8	13207.9	16717.3	20290.4	15905.3	20250	14946.3	14066.2	17096.9	16037.5	18754.2	18282.6	19170.5	15916	15807.4	29930.4	18063.6	16892.9	17561.9	20694.4
HSERMETANA-PWY	26251.9	18710.2	15700.9	19194.5	19129.8	14415.8	18245.3	21913.7	17478.2	22113	16224	15262.4	18119.3	17667.2	20317.8	19814.5	20209	17960.5	17527.3	32598.1	19821.5	18959.1	18932.3	23730
ILEUDEG-PWY	0.5896	1.1623	0.4494	0.8853	1.0044	1.1546	0.1913	2.1807	0.0525	2.6233	0.8218	0.4521	0.164	0.2319	0.207	0.8838	0.052	0.4196	0.0526	0.2136	0.2946	1.9619	0.0723	0.0003
ILEUSYN-PWY	76541.2	57587.2	50281.6	51685.2	58980.1	32868.2	42320.7	56243.3	41520	60530	42534.1	41012.6	53794.3	38882.1	49307.4	41728.8	86290.9	35408.8	39769.7	77325.1	47643.8	43547.8	54697.9	47964
KDO-NAGLIPASYN-PWY	3418.25	2708.81	2958.21	2660.97	2920.52	2841.18	2570.99	2498.17	1573.21	4300.01	846.888	1887.6	1340.4	1170.52	1627.05	1596.8	2766.51	1337.47	896.586	1197.33	2419.6	1246.41	1961.27	673.485
KETOGLUCONMET-PWY	408.732	292.476	315.807	276.001	410.219	121.039	305.545	369.617	360.064	399.958	285.294	265.765	176.59	128.987	164.147	251.97	552.507	60.0026	119.205	292.619	298.208	156.8	361.882	88.1084
LACTOSECAT-PWY	6760.57	6968.51	6185.95	6976.17	8718.78	2298.9	3968.67	5156.07	3135.18	4933.01	1873.04	3274.86	3152.6	2245.8	6398.74	3756.78	9005.07	1884.29	2135.79	8806.6	4192.19	2177.37	1033.94	1809.01
LEU-DEG2-PWY	1296.25	6113.5	4274.31	4254.55	3585.93	9105.15	12834.4	13066.8	16903.4	22015.3	5552.1	5844.31	1447.08	11250.7	13615.6	7033.86	6068.29	18913.1	21576.7	23376.4	21113.4	27211.2	12233.6	23194.2
LIPASYN-PWY	23.4196	2.8688	2.3575	8.5197	38.1256	0.0046	34.8511	70.7951	12.4719	19.9769	13.5705	8.7247	5.1151	0.5737	1.5911	3.9931	3.3586	32.906	15.2295	4.6907	7.547	11.3885	2.2232	3.4903
LPSSYN-PWY	2389.97	1940.89	2084.2	1895.29	2020.66	1999.86	1805.16	1713.6	1097.94	3004.03	535.541	1313.94	846.548	789.817	1022.27	959.817	1888.89	802.859	574.286	814.005	1663.24	830.463	1243.13	444.567
MET-SAM-PWY	32844.8	23063.9	19597	23130.2	23686.1	16695.4	21315.5	26654.7	20515.6	26611.2	19354	18314	23266.1	20630.9	24785.4	22704.9	26226.8	19967.7	20793.5	38717.6	23440.6	22397	23106.1	26940.4
METH-ACETATE-PWY	5974.65	5982.86	3885.56	1948.87	6231.91	1020.55	1766.16	3178.8	2425.07	4076.19	4998.19	1875.59	4788.02	1748.88	2428.18	1651.06	11796.3	600.88	951.674	2736.54	2642.11	1882.68	4182.55	812.888
METHANOGENESIS-PWY	17.7025	13.6917	22.0862	20.8848	61.2217	2.4937	7.5014	8.9419	64.8611	8.5936	14.1577	1.5895	6.675	3.967	7.9552	11.7949	7.6897	2.0513	3.6572	0.1366	55.0947	6.3904	3.2153	0.7036
METHGLYUT-PWY	320.655	1152.53	870.788	817.84	738.509	1019.65	1513.98	2201.21	1492.31	2876.35	580.792	1009.22	433.713	1276.41	1606.86	1036.91	1181.81	840.045	1127.42	2321.03	1801.64	2478.29	862.106	1825.75
METHYLGALLATE-DEGRADATION-PWY	13.2132	0.1751	1.2668	11.4467	3.2011	5.5884	8.9419	12.5481	2.5721	3.2105	1.5726	0.4649	10.0489	7.3806	18.8404	8.1131	6.979	2.5874	0.1828	27.5716	70.9253	3.0394	0.0924	6.2371
NAD-BIOSYNTHESIS-II	5170.29	5530.01	6026.21	4586.7	6201.78	1520.32	2458.74	2889.86	1908.7	4057.23	4867.05	3043.13	2471.99	2918.44	2905.49	2290.3	10237.5	715.895	1187.51	3556.75	2275.98	1521.99	5902.25	1091.18
NADSYN-PWY	508.146	287.508	244.044	89.7482	333.471	23.0777	131.792	425.5	218.015	311.813	53.6617	191.485	453.997	334.786	420.85	110.042	222.796	62.7937	162.249	521.794	301.837	256.397	57.08	385.922
NAGLIPASYN-PWY	30805.2	19860.1	14997.3	14339	20095.5	15651.8	20192.2	30682.5	23834.8	32058.7	14488.5	13074.9	37463.9	30846.7	37962.5	21077.7	20747.1	28676.7	34659.6	44700.1	30722.2	40204.8	24261.6	41226.6
NONMEVIPP-PWY	68581.1	48830.8	41978.8	42329.4	47455.9	28433.6	36156.8	52971.4	35822.4	52341.3	34329	34695.2	51154.4	36259.7	45676.5	36498.8	69763.7	31972.9	37027	73321.2	42157.5	40919.3	46060.1	43022
NONOXIPENT-PWY	101960	79834.6	71464.2	71557.9	83062.4	41514.8	58912.7	81780.2	58760.8	87485.4	57679.5	55788.5	71342	53210.6	69797.6	54555.5	121459	51104.7	60545	119140	68264.9	68619	75629.3	66930.9
NPGLUCAT-PWY	0	0	0	0	0	0	0.001	0.0007	0.0005	0.001	0.0075	0	0	0	0	0	0	0	0.0007	0	0.0003	0.0018	0.003	0.0003
OANTIGEN-PWY	45398.5	37296.9	32383.8	32136.9	36643	19876.2	25426.1	34192.9	23664.3	36055.8	22862.8	25023.8	26151.7	18567.4	28662.9	24538.2	52760.4	17609	17149.7	46951.3	26455.8	20279.2	28715	20659
ORNARGDEG-PWY	58.4356	2.7171	64.9886	67.0483	62.1046	8.4813	21.6961	73.2819	13.0083	36.8157	21.77	30.3634	92.7111	22.4307	100.724	146.479	123.879	116.175	39.095	49.634	40.5014	33.7842	0.0136	15.8047
ORNDEG-PWY	212.582	145.827	160.601	146.164	604.984	50.4946	140.456	190.05	518.692	148.09	99.2811	150.743	228.607	90.29	173.811	211.035	1088.73	207.757	137.579	177.5	506.595	96.0842	132.908	68.7651
P101-PWY	576.987	411.893	220.858	71.7974	107.374	18.0584	114.055	449.06	328.898	184.981	68.9657	250.987	652.999	522.809	583.965	104.886	20.1427	16.87	225.46	912.093	324.981	219.411	89.1252	682.862
P105-PWY	3831.87	3363.11	2236.35	1420.39	2521.91	455.969	1672.06	3586.82	4740.21	2245.35	861.112	2002.28	4189.41	3450.65	4081.09	1736.41	1174.08	1507.09	2241.66	4484.19	4797.83	2053.8	1097.19	4139.02
P108-PWY	45694.8	27646.1	22322.7	19965.2	25821.6	17639.3	28463.2	40337.3	32474.5	43736.3	21807.9	22173.2	42590.1	24605.4	32877.4	21307.8	32019.7	25758.9	35631.4	61937.7	39629.5	43770.4	31356.9	46674.5
P122-PWY	12222.5	7772.84	9109.35	5785.13	12496.4	2406.34	5026.13	6394.05	5023.69	7401.65	5853.19	5086.71	7140.46	4460.77	12929.4	4458.46	14579.8	2489.47	3679.73	6764.63	5557.93	5490.12	6256.44	5263.88
P124-PWY	16343.6	10511.8	12774.2	7521.87	17049.9	3013.83	6234.13	7989.76	6171.11	9208.52	7400.77	6428.63	9052.78	5735.58	17443.9	5590.6	20005.4	3041.89	4420.99	8305.66	6793.91	6688.47	7918.77	6361.03
P125-PWY	4291.95	3148.48	3585.86	3846.22	5007.14	1160.11	1464.64	2252.35	1885.51	2373.29	2609.99	1443.28	2050.87	1106.68	1655.88	1835.38	6343.13	475.232	500.747	3081.65	1657.07	706.616	2477.2	449.959
P161-PWY	24545.3	17337.7	18223.3	24987	24852.8	8749.86	10907.1	12605.4	7501.48	10707.9	13542	12127	11062	6516.15	14038.8	13627.2	28841.2	6998.99	5976.34	16291.9	8527.8	4414.09	15239.8	6385.11
P162-PWY	7426.03	5130.17	4687.17	5273.3	5140.96	3166.06	3533.68	5343.79	3270.16	4903.31	3224.24	2807.09	3161.59	1802.94	2446.46	3354.57	4634.18	1565.61	1386.01	5456.99	3275.2	1726.77	3745.27	1163.87
P163-PWY	14181.8	7981.2	6861.78	10907.1	7424.05	9416.7	10586.5	12618.2	9727.2	12529.7	6498.81	7880.46	7242.43	6691.45	8495.8	10276.3	8383.03	11179	11059.8	17313.3	11823.1	10708.7	9476.36	9925.61
P164-PWY	36794.5	21498.9	23317.2	28557.6	29147.4	13993.6	16135.5	20301.8	12097.8	17336.2	19515.4	16413.1	14189	9074.12	10333.8	18866.2	40328	8288.74	9797.19	24323.4	13331.3	8300.51	23322.5	7570.68
P184-PWY	6.777	0.2332	1.16	9.9248	3.1743	4.8979	5.3542	3.4215	2.3999	2.6539	1.5679	0	4.4406	5.061	10.7243	7.0569	1.7801	2.3726	0.13	13.558	45.9502	2.2381	0.098	5.3628
P221-PWY	17705.7	11589.8	9591.39	12626.8	10129.9	8228.76	11208.4	14896.9	14777.4	19029.6	11091.9	12532.9	6820.13	10283.4	12396.4	9365.24	21104.5	17502.3	19257.5	22927.9	18574.9	24437.2	14918.6	20878
P23-PWY	17444.3	19229.3	16224.5	16677.1	20133.8	14168	21769.4	26983.1	20460.8	28054.4	12660.8	14789.5	12821	14740.7	16580.4	15884.8	18609.3	16923	18667.7	41236.9	23755.1	18050.2	18317.7	20304.5
P241-PWY	293.003	492.621	533.62	305.554	552.211	270.83	211.089	396.382	208.896	387.236	232.507	242.392	178.091	190.129	383.429	199.91	822.562	89.5257	104.301	415.477	245.35	123.54	287.293	109.398
P261-PWY	147.224	57.9135	107	43.9691	66.1122	40.6156	29.9101	42.607	81.4483	6.1229	74.6213	10.2059	143.598	24.1445	99.0317	10.9584	32.7158	11.2612	6.8356	28.7919	56.489	4.5792	18.1585	2.9848
P281-PWY	182.781	120.16	87.732	92.6805	142.562	88.4263	159.784	390.042	229.86	728.399	51.8315	148.308	188.161	133.879	166.195	113.403	156.829	214.59	243.676	155.851	303.704	423.169	83.7228	251.339
P341-PWY	4710.38	3939	7341.31	7365.61	8023.26	2054.88	2295.01	3586.02	2015.36	3789.69	5234.95	2597.09	1836.04	1730.89	2710.83	4039.71	12727	1172.45	1266.52	3987.12	1920	1276.84	6031.6	911.421
P381-PWY	134.781	114.69	118.37	106.592	320.016	58.1799	166.684	24.6509	492.505	22.7344	76.2112	89.0247	11.2195	57.1531	106.838	170.895	77.7463	25.8811	13.712	23.619	607.466	37.3199	15.6638	6.9614
P4-PWY	32681.7	28021.2	25330.3	26526	28999.2	17495.9	21126.5	26713.4	20737.1	29209.3	16966.9	17832.5	18238.6	17905	24448.2	21450.9	32108	16730	18173.7	33758.8	23209.1	20469.6	21663.9	21521.9
P42-PWY	56362.9	39751.7	32146.3	29856.5	40903.3	27533.1	31365.4	46860.1	35949.9	48456.5	27944.4	22247.4	56093.8	46371.9	59100.2	37089.4	43986.8	41399.3	45947.4	65968.6	44659.9	50886	41017.9	53344.1
P441-PWY	38766.9	28821.5	26378.7	32709.6	31360.4	15313.7	20549.3	26200.2	16704.8	24131.3	22984.5	22277	20679.8	13823.2	22919.7	21974.1	42313.3	14282.5	13877.9	36043.2	19081.9	11797.1	28021.4	14800.2
P461-PWY	14818.2	16504.1	14728.5	12435.2	17354	7023.36	7496.97	11304	6045.14	11336.6	5414.53	5909.84	8086.5	5363.2	11386.9	6142.44	21066.6	4872.7	3670.9	18099	7210.25	4408.69	4993.11	2806.92
P562-PWY	6347.64	4507.62	4766.99	4733.67	6345.91	2084.51	2296.27	3624.21	2663.49	4476.82	3816.79	1985.26	2640.58	1597.81	2096.49	2780.66	8393.59	999.574	1261.69	4210.24	2595.21	1797.52	3935.68	1019.27
P621-PWY	0.0007	0.0012	0.0007	0.0007	0.0016	0.0005	0.0001	0.001	0.0001	0.0008	0.0007	0	0.0003	0.0002	0.0003	0.0003	0.0001	0.0003	0.0001	0.0001	0.0003	0.0003	0.0001	0
PANTO-PWY	41251.7	29207.4	23841	22024.4	28147.2	19749.7	21416.3	32348.7	22717.8	31828.9	17348.7	16706.3	40345.1	28860.4	36501.2	22634.4	32256.1	25613.6	29195	45127.2	28522.2	33810.3	23766	34791.1
PANTOSYN-PWY	45509	32527.8	26613.8	25120.8	30868.7	21794.4	24677.8	36726.8	25804.4	36281.3	20127.8	20008.6	42909.4	31071.8	40143.3	25490.1	36350.7	27928.5	32242.7	52173.6	32041.5	36722.6	28221.5	38230.6
PENTOSE-P-PWY	23784.8	14823.3	14228.5	13874.3	20432.9	8285.9	14731.1	18811.7	15693.9	21088.3	15130.9	12701.7	19956.7	12436.3	21349.6	13394.2	24358.6	11347.2	16839.2	23910	18157.8	18823	17153.4	19355.9
PEPTIDOGLYCANSYN-PWY	65297.6	48680.1	42041.8	42829.6	48868.1	28343.3	36998.7	52506.7	36833.6	53324	33790.8	34220.5	48871.8	36250.5	49132.5	35740.4	68616.3	33563.6	38947.9	74190.2	43721	43785.4	45518.7	44374.5
PHOSLIPSYN-PWY	59563.7	47740.3	43191.2	43817.4	49307.2	27665	33415.9	47303.7	31959.7	47290.6	33328.3	33165.3	43409.1	31624	43081.4	34113	70903.5	28947.9	30385.1	65966.4	38131	35566.4	42921.7	37759.1
POLYAMINSYN3-PWY	8259.71	6477.75	5268.06	5327.13	6412.48	3368.9	5277.01	6986.62	4417.43	6931.4	2341	3668.99	4212.74	3047.25	4848.49	4740.79	7698.74	2936.72	2597.06	9958.25	5645.95	3940.22	2533.11	2509.41
POLYAMSYN-PWY	8282.78	6571.11	6077.11	5450.93	6576.52	4948.51	6219.53	9093.43	6488.62	10557.5	3874.5	4217.73	4121.81	4543.62	6988.85	5575.94	8891.93	4119.39	3745.65	12578.6	7926.71	6510.26	5642.66	3833.7
POLYISOPRENSYN-PWY	44836.4	31486.2	25941	25350.1	31311	21458.7	27231.3	39740.7	29119.2	40717.3	23230.1	21353.5	42279.3	31421.7	41690.5	27710.2	37597.2	28102.7	33451.9	56029.2	35144.4	37300.9	34228.6	39283
PPGPPMET-PWY	6058.84	4383.4	5562.61	5011.67	5957.56	5007.49	3394.47	4226.27	2451.84	4921.12	1702.28	2222.91	4007.99	4954.23	5615.1	8030.43	2938.51	4786.16	1860.53	3015.02	3180.58	3272.77	1395.02	4112.41
PROTOCATECHUATE-ORTHO-CLEAVAGE-PWY	261.142	275.346	308.103	201.765	1058.19	68.4991	178.211	327.615	1083.6	262.939	190.476	287.736	204.207	177.633	236.93	194.502	1020.1	66.259	166.388	372.629	698.952	213.61	237.054	224.734
PRPP-PWY	24799.2	19626.8	20749.4	15884.4	22965.9	11915	17959.6	25529	18221.3	27610.9	12778.5	15442.2	19379.8	14455	27931.8	14847	19431.2	16117.6	18680.6	30167.5	21985.4	23648.1	14388.5	25253.2
PWY-1269	32765.2	22342.7	16631.1	16795.5	21513.1	16593.9	22632.7	33726.3	25359.4	35318.6	16244.9	15150.2	36025.7	29905.7	36207.6	21781.3	23928.5	28415.5	34935	49963.3	32131.2	40631.8	26342.2	40388.5
PWY-1361	0.1066	0.1893	0.1228	0.1183	0.2735	0.0474	0.0095	0.0949	0.0143	0.0333	0.1092	0	0.045	0.0293	0.0568	0.057	0.0143	0.0333	0.0143	0	0.0391	0.0095	0.0191	0
PWY-1422	374.827	37.7248	218.84	124.303	457.784	40.104	103.693	494.857	115.221	583.788	7.7504	114.671	261.289	56.9509	218.918	107.986	425.459	44.0014	151.454	240.608	159.707	838.518	4.9834	234.197
PWY-1501	4.2669	0.0373	0.0242	3.7559	1.6816	2.7509	4.6896	4.6916	0.003	2.3881	0.7529	0	2.8051	0.0056	8.3663	4.2961	3.8522	1.6331	0.003	11.2412	20.9384	0.0026	0.0049	0.0528
PWY-1541	186.482	174.044	131.968	202.516	138.26	130.077	157.89	325.533	251.896	600.959	287.454	71.2287	72.3877	95.044	85.1433	56.3336	201.582	73.0532	95.9904	502.809	300.751	543.605	415.532	172.081
PWY-1622	890.121	581.796	565.335	738.477	1298.4	163.398	582.33	1040.1	495.261	1239.39	394.04	421.466	463.161	242.805	296.748	287.822	1202.92	94.6019	538.711	1089.65	501.094	963.139	461.678	503.331
PWY-181	4059.6	1473.78	1905.6	2091.6	4012.54	1109.2	1475.35	5067.93	3091.38	6314.99	817.453	952.818	2384.76	979.019	1661.27	821.771	3135.84	602.163	1565.46	3904.27	2964.9	6775.63	965.913	2376.14
PWY-1861	27003.3	22025.1	22548	19167.9	26535.3	5212.14	15566.9	23350.3	13870.7	24473.2	21562.8	20063.6	13556.1	8126.11	11384.7	10189.2	45382.3	4528.69	10239.9	35906.8	14346	10868	25009.5	10065.2
PWY-1882	0.2487	3.5795	6.4219	4.3588	19.6027	0.367	0.6597	4.2598	15.4897	1.0265	0.0667	0	1.5366	1.1453	3.3268	3.1999	1.9952	0.3592	0.0086	1.4329	10.3634	1.1575	0.0125	0.0002
PWY-2201	0.3787	0.6874	0.4468	22.6403	12.6384	0.1723	0.1785	0.4388	0.1236	0.2639	1.458	0.002	0.1649	0.1038	0.2071	0.2074	4.2883	0.1244	2.2657	0.0025	0.1869	0.2963	0.4956	0.0494
PWY-2221	1169.28	1420.4	1291	961.442	325.902	597.278	4.023	5.4188	193.259	5.8038	9.2165	0.6202	1209.58	1466.26	2867.34	1154.62	147.674	1142.05	1.8244	0.0334	107.926	5.021	2.0615	0.2458
PWY-2941	9600.21	11559.2	10330.6	10697.8	13774.2	5064.46	5355.93	4867.99	5586.34	7464.51	6702.71	5602.01	4449.92	3167.05	14504.5	3900.4	15913.5	5124.59	6036.07	4589.04	5626.81	5032.31	6544.09	6381.58
PWY-2942	70559.7	52591.6	45906.6	46262	52776	31427.6	38284.1	53495.2	37767.2	54761.6	36762.8	35855.8	54621.7	39055.7	53149.5	38523.2	74133.8	35341.6	40627.3	74201	44506.3	44656.4	48365.6	47838.9
PWY-3001	69411.4	50363.1	44018.5	44434.3	50204	29800.9	38202.9	51515.5	37248.9	53902	36154.7	35798	50702.5	36170.1	47088.4	37387.3	72932.5	33178.7	38545.1	71177.3	43465.4	41782.9	47133.4	45380.2
PWY-3081	8.362	7.2267	5.201	7.3508	11.5005	1.3308	1.8941	3.5475	1.3235	2.147	10.9137	0.3595	4.9351	1.2326	2.2346	3.1965	1.2547	0.7143	1.5573	0.0799	1.299	1.9563	3.706	0.4306
PWY-3661	216.725	170.53	46.5112	31.0446	245.24	124.463	140.112	571.936	300.53	1668.24	23.2329	154.306	90.624	228.128	134.069	15.913	187.272	204.363	301.887	45.8922	220.75	1808.49	15.1882	592.207
PWY-3781	13891.3	9721.47	9764.21	7688.95	16643.2	5597.58	12552.3	19514.2	14651.6	24868.6	5959.96	8092.23	10187.2	8120.79	10691	8694.99	8356.44	7173.41	21122.5	13276	16509.7	28699	4743.97	21994.5
PWY-3801	3473.51	2714.39	2001.79	2110.83	6753.76	377.204	1571.02	3417.68	1158.46	3878.87	222.849	768.297	1986.02	496.627	1468.92	829.074	4467.56	315.927	1036.5	1692.97	1356.63	4831.55	172.541	1549.24
PWY-3941	137.5	45.4153	31.2879	40.2449	41.807	39.0704	55.6565	120.099	72.7317	110.643	24.6355	55.5582	49.2119	29.079	15.089	20.7836	40.2858	14.6879	20.565	43.9347	85.1099	31.6359	13.0543	10.0333
PWY-4361	315.78	131.421	153.326	143.077	327.283	36.2831	91.8387	278.132	65.0838	323.237	142.451	71.7785	235.094	122.612	151.593	95.0466	202.54	35.959	93.1893	139.16	92.843	348.703	48.08	123.662
PWY-4722	0.7891	0.3244	2.176	0.8292	3.9102	0.2839	1.3964	3.5272	0.4991	4.7732	4.5663	0.702	0.6273	0.3034	0.6376	0.3279	0.3108	0.1019	1.9584	1.2764	0.3924	1.841	1.3055	0.167
PWY-4984	16306.6	13065.6	12243.5	9753.31	13818.6	5690.08	9564.79	13945.6	9566.52	14126	10415.5	13060.5	7418.48	6014.64	7940.63	6051.48	19976.4	4736.14	6087.62	22022.8	10108.6	7766.41	12859.1	10336.4
PWY-5005	2371.52	1218.11	1538.08	1490.83	2180.02	817.358	1463.38	1922.63	1105.67	1819.36	2151.7	1721	1154.97	608.678	1107.91	1010.83	3855.19	433.635	649.032	2526.49	1367.54	716.866	2725.93	517.075
PWY-5022	11946.1	8480.32	7873.48	7269.86	7963.9	4426.6	5218.56	6820.96	4468.77	6459.44	3697.35	4500.42	5153.04	2843.64	5948.47	5050.9	8985.79	2555.75	2637.52	8965.12	5038.92	2829.53	3789.7	2202.43
PWY-5028	143.967	91.8788	72.2318	42.8331	92.6664	111.621	707.407	598.847	745.235	1012.19	349.521	478.804	164.833	119.219	158.959	92.6588	55.0254	207.339	1672.02	638.401	1006.66	1427.04	330.374	1393.7
PWY-5080	0	0	0	0	0	0	0	0	0	0	0	0	0	0	0	0	0	0	0	0	0	0	0	0
PWY-5088	6021.88	3649.95	2241.7	2408.57	4160.53	1225.77	1780.14	5688.27	2590.34	3569.4	226.626	1282.09	3417.31	2746.07	2604.28	2833.42	3902.93	1347.59	1540.25	9099.05	3422.59	2372.45	377.872	827.215
PWY-5097	69318.5	51934.7	45365.5	45434.6	51828.9	30860.3	38300.2	53056.3	37908.9	54957.5	36642.6	35837.9	52127.9	38515.7	52320.4	37948.6	75203.2	35426.1	40580.5	73973.2	44730.1	44904.8	48443.7	47796.8
PWY-5100	68213.4	51011	46349.1	45781	53238.9	27118.1	35729.1	49701.4	34892.6	50133.3	39402.5	35189.9	51477.7	37115.1	52353.5	37940	78054	31957.2	37744.7	67724.1	40747.3	39194.7	50093.3	41423.8
PWY-5101	80362.8	61733.1	53956.2	54992.6	63079.3	34674.5	44751.3	59304.4	43928.3	64056.5	45236.1	43617.6	54947.6	41260.7	52434.3	44208.1	92931.6	37290.9	41893.6	81796	50209.9	45793.1	57891.9	50695.6
PWY-5103	67464.5	48764.7	42981.9	43584.3	48335.6	28858.1	36612.8	48607	35139	51103.4	35285.3	35728.2	47793.1	33069.2	42265.1	35913	72669.3	30775.5	34994.3	67181.4	40668.1	37862.9	45366.6	42804.9
PWY-5104	82321.9	62682.6	55453.9	56639.1	64925.3	34427.6	44570.8	60114.7	44382.1	64616.5	46039.6	43016.6	56311.7	41113.6	52209.8	45192.1	94621.2	37063.8	41494.2	82390.9	50821.6	45767.8	59113	49732.4
PWY-5121	64899.6	46160.9	39864.7	40339.8	45442.7	26425.7	33960.6	49834	33529.3	48768.4	32704.2	32761.7	48822.9	34075.6	44233.9	33926.3	65800.2	29765.7	35023.3	68791.9	39464.9	38538.2	43534.5	40657.8
PWY-5154	31291.7	20942.7	17224.7	17092.9	22052	13585.7	17623.4	21705.5	18444.6	24381.9	17252.3	14921.2	27679.2	20965.9	26635.4	17627.5	27394.7	18392.5	21514.7	28287	21348.4	23441.4	22735.3	27104.7
PWY-5177	4475.05	5552.4	5402.74	6094.17	7196.04	3246.07	3621.91	4473.6	5256.01	6032.91	2321.21	2318.68	2720.1	3268.82	4262.45	3768.24	6748.68	3183.81	3083.06	6889.98	5885.42	4395.69	3622.58	2333.23
PWY-5178	10.3868	2.0195	1.3249	12.8749	2.9164	6.5786	4.7881	10.9544	25.9818	0.5482	5.8837	0	8.7949	9.7134	17.601	6.833	11.2352	0.4239	0.1291	19.7117	110.434	3.6672	0.3185	0.0596
PWY-5179	0.0006	0.0011	0.0007	0.0007	0.0016	0.0003	0.0024	0.0021	0.0012	0.0025	0.018	0	0.0003	0.0002	0.0003	0.0003	0.0001	0.0002	0.0016	0	0.001	0.0043	0.0071	0.0008
PWY-5180	3780.69	2430.04	2632.61	2879.31	3870.98	761.564	817.167	1234.82	2396.28	1471.97	1460.24	870.141	1466.79	658.099	1051.79	1305.46	4085.96	295.239	270.209	1326.49	1561.62	333.745	1851.46	322.649
PWY-5181	36.457	39.9604	33.2997	27.9503	43.8086	9.2609	24.3637	32.4673	18.8081	27.9856	10.9339	8.1875	38.7023	29.3388	56.274	64.7528	48.2994	23.5076	8.5218	36.1699	96.9565	22.2682	1.2803	10.9495
PWY-5182	3780.69	2430.04	2632.61	2879.31	3870.98	761.564	817.167	1234.82	2396.28	1471.97	1460.24	870.141	1466.79	658.099	1051.79	1305.46	4085.96	295.239	270.209	1326.49	1561.62	333.745	1851.46	322.649
PWY-5183	12.9196	2.5648	1.6856	2.2489	3.6848	3.7437	6.0987	13.7714	15.1933	0.5179	2.4834	0	9.6527	8.5695	17.5848	1.1084	10.3404	0.4744	0.1688	21.6855	79.8563	0.2056	0.2753	0.0109
PWY-5184	3.3451	3.2405	2.8811	2.5244	0.7077	2.1411	2.2714	2.85	2.0051	3.8543	2.5055	1.327	0.8379	0.7544	1.1718	1.0525	0.3834	0.9869	0.707	1.4749	2.8666	0.6474	2.5027	0.4674
PWY-5188	31252.1	24062.5	19076.6	22305.5	22299.5	14528	20176.6	25778.6	16375	25808.8	15554.4	19991.7	15126.4	13657.6	15815.5	19551	31256.2	12798.4	16010.6	36216.9	19268.8	17212.1	19318.2	19035.7
PWY-5189	28163.2	21600.7	16991.2	20379.4	19692.3	13640	18905.1	23662.7	14645	23620.8	14201.5	18836.3	13405.2	12413.7	14299.5	18170.9	27709.8	12057.4	14880.9	33056.7	17342.6	15825	17659.5	17636.4
PWY-5198	8.8327	41.8209	96.0069	69.6231	307.702	8.4068	13.7514	4.6282	122.698	18.7309	8.8088	0.327	3.1212	20.4438	54.9595	58.5006	39.6398	8.3191	1.3672	5.2425	190.684	17.6144	2.0936	4.063
PWY-5265	2658.22	9209.37	7985.05	13187.4	12810.8	1741.7	1841.33	1643.14	1461.1	2529.25	2577.36	2434.96	901.035	894.253	1754.91	4077.1	6246.92	1619.61	2408.49	882.663	1176.55	2434.21	1712.44	2180.54
PWY-5266	3780.69	2430.04	2632.61	2879.31	3870.98	761.564	817.167	1234.82	1165.8	1471.97	1460.24	0	1466.79	658.099	1051.79	1305.46	4085.96	289.367	270.209	1326.49	1126.62	333.745	1851.46	322.649
PWY-5273	3780.69	2430.04	2632.61	2879.31	3870.98	761.564	817.167	1234.82	1165.8	1471.97	1460.24	0	1466.79	658.099	1051.79	1305.46	4085.96	289.367	270.209	1326.49	1126.62	333.745	1851.46	322.649
PWY-5304	8869.65	7650.98	5817.84	5887.35	6777.68	3197.51	4559.91	6061.76	3648.69	6585.42	3159.42	3224.08	4732.92	2809.4	3551.29	3478.17	9585.13	2350.64	5872.17	10177.5	4346.99	6024.5	2999.22	5602.52
PWY-5345	16179.2	12660.7	13764.4	10658.3	15024.1	10241.4	16047.9	18635	16627.7	25759.5	10283.6	13282.4	11032	11240.1	17069.4	13308.7	10888.7	12328.4	23689.5	27865.2	22664.4	26723.8	14368	29791.7
PWY-5347	39638.3	28217.7	23891.6	27331.7	28504.7	19967.4	25484.1	32348.3	24753.6	32704.2	23107	21831.3	28731.7	25235.1	30559.4	26680.8	33251.3	24302	25816.6	46865.2	28594.6	27772.6	28435.4	32383.1
PWY-5384	14113	9488.33	9480.5	12103.1	6659.23	6603.19	9658.37	11294.3	8023.44	11020.9	8964.91	8029.67	6539.48	4254.84	4585.87	9200.48	12412.9	4867.74	9935.23	14221	9290.56	8441.09	9856.75	9139.96
PWY-5392	50.7887	108.633	194.408	193.543	624.279	16.2651	29.7497	18.2092	1188.17	36.7815	50.2749	6.9266	26.8473	41.1269	93.766	125.856	74.6421	9.7907	12.7491	1.4465	661.024	33.4912	14.8492	2.8289
PWY-5415	825.289	667.661	953.427	1287.18	1818.78	328.143	276.52	234.336	1227.17	295.629	354.472	277.526	617.851	210.347	643.825	713.487	468.202	246.907	139.625	254.994	1073.55	202.473	428.354	157.128
PWY-5417	43.2733	32.2707	48.8395	40.4288	175.237	7.9903	22.48	36.3404	197.072	36.3346	8.2408	17.5011	35.5297	23.5595	40.6547	41.7388	38.1366	15.602	10.2296	30.4255	175.432	20.9133	3.2849	9.3715
PWY-5419	117.689	120.455	45.809	11.2008	32.82	4.2069	23.8985	63.137	65.8716	81.4047	23.2271	42.5856	141.816	112.736	117.155	16.0854	3.2875	9.2533	31.8944	106.857	48.0769	50.9126	21.3378	87.0347
PWY-5420	202.398	205.159	79.3816	19.5595	57.156	7.34	41.1794	107.527	111.766	138.265	40.297	72.6283	235.434	180.723	193.211	27.9628	5.7506	15.9259	52.5717	179.266	82.209	82.4441	37.1062	133.405
PWY-5427	0	0	0	0	0	0	0	0	0	0	0	0	0	0	0	0	0	0	0	0	0	0	0	0
PWY-5430	12.4595	2.2772	1.4619	10.0795	2.7531	5.3732	5.5081	12.4257	21.8156	0.624	9.9909	0	13.6346	13.6496	20.4668	6.5789	4.6299	0.4877	0.244	17.8611	55.0978	4.5933	0.5752	4.2908
PWY-5431	43.2733	32.2707	48.8395	40.4288	175.237	7.9903	22.48	36.3404	197.072	36.3346	8.2408	17.5011	35.5297	23.5595	40.6547	41.7388	38.1366	15.602	10.2296	30.4255	175.432	20.9133	3.2849	9.3715
PWY-5484	47187.5	37916.3	34188.6	35093.1	39128.4	25519.8	31951.6	42220.8	33516.1	47359.8	29297.9	30388	36112.4	28503.2	46611.4	29388.1	55423	31899.8	35833	63189.9	39986.4	41946	38867.1	44487
PWY-5499	0.1392	0.355	0.2371	0.2272	0.5329	0.0825	0.0183	0.0595	0.0279	0.063	0.0684	0	0.0282	0.0547	0.1094	0.1102	0.0278	0.0597	0.0089	0	0.0743	0.0184	0.0119	0
PWY-5505	38985.5	33510.6	32661	29215.1	36276.1	12450.9	18061	26735.5	19607.7	30967.8	25817.3	22703.8	19952.3	11962.1	17439.1	17013.4	60780.8	8293.78	10270	36704.9	19717.3	14026.2	31632.8	12017.2
PWY-5507	2822.59	3215.97	2070.63	2069.78	2277.17	1988.64	3738.82	3221.51	1701.19	4494.72	1268.36	2045.1	2228.5	1935.55	1828.15	3271.61	2061.8	1794.31	1255.39	2244.18	2319.83	3473.28	1391.53	1958.14
PWY-5509	38818.1	24311.7	21122.7	21911.3	23040.2	12122	14890.8	22104	14392.9	21223.6	13379.5	13245.3	28759.9	13737.1	17392	16017.1	35098.6	10972	12545.6	28759.8	17389.6	13811.6	16385.5	13861.2
PWY-5519	0	0	0	0	0	0	0.0023	0.0015	0.0012	0.0023	0.0172	0	0	0	0	0	0	0	0.0015	0	0.0008	0.0042	0.0069	0.0008
PWY-5529	35.8322	19.8836	15.625	13.8905	15.9373	13.936	22.5692	19.8057	16.7213	33.8813	30.5498	10.8183	15.4725	4.1374	7.0465	5.9534	17.4859	6.2404	7.6847	12.5674	13.5778	12.9182	19.4886	5.9532
PWY-5531	1180.69	125.818	561.869	320.899	1208.04	124.357	294.428	1357.92	362.42	1645.64	33.7821	315.562	795.458	185.673	586.239	296.117	1058.73	149.741	471.774	707.744	490.232	2293.72	22.4873	713.531
PWY-5532	160.819	77.1743	67.2065	109.021	167.77	62.5772	81.8074	146.932	69.7264	354.518	26.3262	73.0464	87.619	70.1191	77.5749	66.1799	172.745	61.1845	61.6096	49.2039	75.3526	140.795	25.9378	103.78
PWY-5634	0	0	0	0	0	0	0	0	0	0	0	0	0	0	0	0	0	0	0	0	0	0	0	0
PWY-5647	64.3984	65.0731	24.7085	6.7811	2.5771	1.2138	11.3551	45.2682	20.0835	48.3641	10.118	25.873	72.9091	68.1881	63.4744	8.7157	0.8989	5.1093	22.6691	92.4232	31.0832	24.2994	9.9081	64.8235
PWY-5651	318.84	180.27	153	56.1618	209.189	14.4301	82.5304	267.07	136.667	195.46	33.5662	120.058	284.917	210.103	264.098	68.885	139.499	39.2812	101.597	327.377	189.295	160.662	35.6983	242.095
PWY-5654	56.8165	58.3709	22.027	6.749	3.7228	2.5277	10.1405	40.1363	18.4654	45.1584	9.1525	22.821	63.9336	60.0066	55.9805	7.8694	0.8353	5.4367	20.0568	81.9399	28.2451	21.294	8.7513	56.8004
PWY-5655	135.458	121.76	53.2774	15.1178	6.1342	2.7742	24.7707	96.5395	43.6242	99.6125	20.2724	53.6056	145.506	127.508	127.408	19.3169	2.1487	11.1926	45.9159	181.283	66.1551	51.9794	19.9886	122.307
PWY-5656	38.3736	1.6244	42.3486	27.7899	65.0621	3.6107	12.9466	25.5503	2.7294	23.9476	6.0295	17.2406	22.4209	1.2419	29.0983	21.9306	69.9545	3.1029	6.7034	12.0019	5.3386	23.1876	2.1388	9.594
PWY-5659	61086.9	37910.7	29682.5	30221.6	38586.8	25135.2	32669.2	50030.7	37541.5	51194.3	26082.8	28344.6	58202.4	42645.2	54457.7	30800.4	50724.6	42787.2	49569.9	73034.9	46162.9	55521.7	37945.5	54948.7
PWY-5667	69123.1	51952.8	46744.4	47470.1	52919.1	30503.6	37448.6	53379.8	35550.7	53985.6	36775.3	36516.6	48179.8	35424.8	47404	37161.6	76987.8	32608.1	34201.8	74728.7	41810.3	39082.6	48061.6	40680.4
PWY-5675	0	0	0	0	0	0	0.0032	0.0021	0.0016	0.0032	0.0237	0	0	0	0	0	0	0	0.0021	0	0.0011	0.0058	0.0095	0.0011
PWY-5676	38445.8	24927.8	23721.3	24381.5	28897.7	14827.5	17402.6	23970.4	15629.8	23866.6	17453	17601.7	19169.5	10588.1	14865.5	17686.9	40089.6	10011.9	11435.7	32545.4	17282.5	13222.4	22373.1	12201.7
PWY-5677	10108.4	7485.14	8024.62	6222.46	9061.98	3201.31	3845.3	5699.61	3466.21	5636.26	4360.22	3362.82	4241.62	2563.87	3276.21	3944.02	10162	1524.24	1664.5	7392.25	4074.66	2282.19	5233.56	1443.57
PWY-5679	0	0	0	0	0	0	0	0	0	0	0	0	0	0	0	0	0	0	0	0	0	0	0	0
PWY-5686	71839.3	52739.4	45859.9	45451.6	52059	29505.3	38110.2	54799.3	36758.7	53639.7	37038.4	36979.3	53577.5	38028.8	50990.6	38409.3	74006.2	33026.1	38013.6	75870.8	43367.9	42118	48671.2	45226.5
PWY-5695	60193.2	44647	37104.8	35470.3	44066.3	27148.5	35460.8	50095.3	36419.5	52145.3	30127.2	29207.4	51314.6	38242.3	52147.5	34443	55423.4	35356.3	41391.5	70538.8	43485.6	44020.4	44222.5	43710.7
PWY-5705	5327.32	3915.46	4695.48	4566.18	5675	1778.95	2322.32	3467.67	2371.78	3470.47	2963.28	2222.47	2103.15	1576.93	2152.8	2575.46	7750.14	949.567	963.074	4254.08	2549.6	1504.01	3517.11	854.015
PWY-5724	0	0.0002	0.0001	0	0	0	0.0001	0.0005	0	0.0003	0.0006	0	0	0.0001	0.0001	0	0	0	0	0	0.0001	0.0003	0.0002	0
PWY-5737	0	0	0	0	0	0	0	0	0	0	0	0	0	0	0	0	0	0	0	0	0	0	0	0
PWY-5741	67.9971	64.6602	33.3188	15.7063	114.831	36.914	42.4955	157.269	146.45	467.642	8.5158	42.2391	24.7166	70.3717	50.3109	8.0936	64.5174	59.3647	79.2597	12.2553	105.399	467.899	4.8585	149.685
PWY-5743	0.1734	0.1968	0.1208	0.1177	0.2701	0.0462	0.1044	0.1892	0.0538	0.1133	0.7595	0	0.0759	0.0395	0.0773	0.0564	0.0201	0.0304	0.0667	0	0.0778	0.1448	0.2359	0.0252
PWY-5744	0.1638	0.2623	0.1584	0.1654	0.3738	0.0647	0.1054	0.1497	0.0575	0.1409	0.7119	0	0.0595	0.0394	0.0774	0.0794	0.0187	0.0416	0.0579	0	0.0778	0.1376	0.1878	0.0296
PWY-5747	2132.74	1812.68	2021.46	1951.55	2335.72	1825	680.905	704.702	549.53	577.619	362.088	473.755	856.519	1009.77	1252.06	1596.78	737.942	1314.79	271.001	728.868	669.179	447.556	261.416	532.656
PWY-5757	0	0	0	0	0	0	0.0062	0.0042	0.0031	0.0062	0.0467	0	0	0	0	0	0	0	0.0042	0	0.0021	0.0114	0.0187	0.0021
PWY-5789	0.1545	0.2412	0.16	0.1583	0.358	0.0582	0.1027	0.1725	0.0641	0.1289	0.7374	0	0.0679	0.0371	0.0723	0.0756	0.0192	0.028	0.0791	0	0.066	0.1487	0.2546	0.0284
PWY-5823	268.34	186.465	177.77	183.207	136.973	176.498	311.573	454.299	367.373	624.215	301.639	369.342	324.682	228.118	399.771	234.274	193.382	525.949	444.472	475.026	602.713	609.793	384.414	800.12
PWY-5837	2447.49	1285.43	1416.36	1165.01	2078.99	1058.49	2012.82	3570.86	3035.65	4411.11	1976.69	2761.68	1575.49	891.629	1251.84	758.073	1833.26	822.029	2983.33	6558.41	4407.88	6426.33	2789.05	8916.1
PWY-5838	6842.1	3783.34	3924.07	3345.17	5702.38	3111.85	5637.58	9563.11	8212.02	11627.5	5212.23	6337.51	4860.29	2850.99	3989.72	2375.35	5253.96	2647.71	8608.44	16823.7	11562.4	16434	7636.87	20732.7
PWY-5840	6870.49	3800	3951.11	3368.78	5743.12	3111.69	5638.82	9551.74	8148.32	11581.1	5239.66	6409.62	4828.4	2828.94	3965.93	2374.46	5297.7	2624.57	8343.17	16785.7	11415.4	15487.3	7636.23	18995.6
PWY-5845	3804.49	1884.36	2110.03	1896.89	3734.55	1109.08	4401.45	6943.64	4728.19	9142.69	2885.82	3965.27	3088.94	1465.5	2223.37	1545.32	3519.29	1764.36	6152.66	6970.81	6474.5	10839.7	3699.04	8334.53
PWY-5850	3741.26	1884.36	2110.03	1896.89	3680.78	1109.08	4401.45	6943.64	4728.19	9142.69	2885.82	3965.27	3088.94	1465.5	2223.37	1545.32	3189.64	1764.36	6152.66	6970.81	6474.5	10839.7	3699.04	8334.53
PWY-5855	7519.91	6063.32	6053.5	5905.91	6515.17	4721.44	3173.81	5415.21	3086.74	6391.06	2476.4	2614.68	2592.06	2102.83	3226.29	2792.93	5122.29	2269.91	1257.79	4226.14	3381.96	3059.81	3350.99	2011.71
PWY-5856	7519.91	6063.32	6053.5	5905.91	6515.17	4721.44	3173.81	5415.21	3086.74	6391.06	2476.4	2614.68	2592.06	2102.83	3226.29	2792.93	5122.29	2269.91	1257.79	4226.14	3381.96	3059.81	3350.99	2011.71
PWY-5857	7519.91	6063.32	6053.5	5905.91	6515.17	4721.44	3173.81	5415.21	3086.74	6391.06	2476.4	2614.68	2592.06	2102.83	3226.29	2792.93	5122.29	2269.91	1257.79	4226.14	3381.96	3059.81	3350.99	2011.71
PWY-5860	2597.94	1294.06	1467.1	1314.82	2598.47	755.274	3114.82	4947.04	3320.95	6579.64	2023.7	2869.39	2117.25	991.944	1510.08	1054.09	2218.17	1197.6	4314.52	4858.82	4571.4	7784.48	2568.06	5881.2
PWY-5861	4920.84	2679.45	2833	2391.19	4160.31	2204.69	4059.75	6994.53	6004.87	8552.63	3814.65	4833.06	3386.04	1958.05	2750.78	1640.68	3758.71	1813.68	6164.23	12533.2	8561.35	12291.8	5546.18	16023.4
PWY-5862	2643.7	1294.06	1467.1	1314.82	2638.7	755.274	3114.82	4947.04	3320.95	6579.64	2023.7	2869.39	2117.25	991.944	1510.08	1054.09	2458.38	1197.6	4314.52	4858.82	4571.4	7784.48	2568.06	5881.2
PWY-5863	2780.43	1462.52	1609.48	1325.39	2359.11	1201.56	2278.3	4034.28	3419.41	4967.02	2237.83	3114.32	1791.61	1014.65	1424.5	863.075	2086.03	935.15	3364.98	7383.68	4948.94	7156.49	3155.65	9846.16
PWY-5896	3741.26	1884.36	2110.03	1896.89	3680.78	1109.08	4401.45	6943.64	4728.19	9142.69	2885.82	3965.27	3088.94	1465.5	2223.37	1545.32	3189.64	1764.36	6152.66	6970.81	6474.5	10839.7	3699.04	8334.53
PWY-5897	6192.47	3398.34	3558	3018.66	5185.01	2793.88	5106.09	8718.28	7479.06	10629.7	4767.39	5912.18	4330.72	2525.04	3536.5	2110.79	4747.77	2342.38	7758.73	15441.9	10577.9	15091.6	6942.31	19281.8
PWY-5898	6192.47	3398.34	3558	3018.66	5185.01	2793.88	5106.09	8718.28	7479.06	10629.7	4767.39	5912.18	4330.72	2525.04	3536.5	2110.79	4747.77	2342.38	7758.73	15441.9	10577.9	15091.6	6942.31	19281.8
PWY-5899	6192.47	3398.34	3558	3018.66	5185.01	2793.88	5106.09	8718.28	7479.06	10629.7	4767.39	5912.18	4330.72	2525.04	3536.5	2110.79	4747.77	2342.38	7758.73	15441.9	10577.9	15091.6	6942.31	19281.8
PWY-5910	1542.46	4790.75	4482.33	6012.51	7132.22	1149.2	1772.62	852.784	1105.39	961.944	1308.67	1256.86	1453.49	1139.08	9608.47	2722.02	5778.66	2017.49	1360.9	1732.69	1934.57	838.332	733.491	1425.39
PWY-5913	23639.9	18365.2	14605.6	14306	21157.1	13355.8	19978.6	27973.1	21185.1	32348.4	11068.2	16597.6	13720.8	16279.7	19534	14431.5	20692	23332.9	27423	41923.2	26319.7	33740.8	14197.9	33667.1
PWY-5918	9990.89	7142.15	5579.18	5295.22	8617.21	4939.2	7330.57	9146.04	6344.12	12306.8	4143.33	5401.34	8939.13	7430.52	9512.63	5973.61	8663.8	7080.39	10351.6	7705.11	8161.67	10329.1	5464.24	10739.9
PWY-5920	4946.91	3401.06	3297.82	2759.11	4217.69	2911.88	4904.27	5344.31	4116	7195.18	2313.93	3262.46	3076.95	2251.14	3214.6	2144.97	3760.5	2341.83	7023.97	4355.47	5382.03	7735.29	2885.36	6970.44
PWY-5940	0.0025	0.0046	0.003	0.0029	0.0067	0.0011	0.0146	0.0103	0.008	0.0159	0.0381	0	0.001	0.0007	0.0014	0.0014	0.0003	0.0008	0.0051	0	0.0061	0.0261	0.0091	0.002
PWY-5941	202.588	69.3928	191.755	152.75	539.195	24.4841	180.655	278.3	655.795	153.615	55.6861	89.3525	101.056	31.3848	144.722	133.307	223.41	17.3024	68.1895	78.5624	383.001	119.425	21.184	30.7844
PWY-5971	33227.4	36463.1	29485.2	28570.6	32077.6	26176.8	36202.7	41981.5	37558.5	53990.2	23518.1	24223.5	32211.8	30929.2	55983.6	30553.6	43950.6	38307.9	45886.6	66885.5	49332.7	57774.1	36496.4	58815
PWY-5973	71719	53013.5	46564.1	47708.1	53125.7	37068.2	44062.7	60427.7	46072	65001.5	36221.3	35596.9	56281.3	44760.1	59367	42338.7	71804.1	47053.1	52275.9	85382.5	55912.9	60296.4	51546.3	59787.1
PWY-5989	29209.7	32733.6	25035.6	23331.6	26228.5	31725	39274.8	45781.3	46420.6	62437.9	22677.3	21974.7	33902.5	44916.4	57728.6	31115.5	37093	55011.5	59976.9	73577.4	57681.3	70202.2	42928.2	66462.8
PWY-6071	94.5769	56.3432	42.7851	27.3451	30.4461	10.4239	40.7006	71.6945	23.2533	56.184	24.3721	35.9058	88.8676	57.1239	87.7556	73.4484	40.2176	27.8411	21.3601	65.5634	97.7624	39.31	7.7995	21.4689
PWY-6107	0.3252	0.5898	0.3834	1.3193	1.2385	0.7183	2.9779	0.3404	2.9852	0.9362	1.2003	0	8.8595	0.0888	1.1315	1.318	0.0444	0.8679	0.089	1.5272	0.1406	0.1521	0.2592	2.9788
PWY-6113	306.209	729.289	49.7002	90.2106	795.747	28.3697	7550.46	12722.1	10157.5	16302	7393.87	10892.4	724.007	1002.75	82.0349	184.427	1928.46	458.4	12905.2	28550.8	17035.5	23187.6	11344.5	33011.9
PWY-6121	70532.4	50627.8	43943.8	43269.6	50364.6	31511.2	40904.2	58243	42714.4	60433.8	37139.3	36206.8	55865.8	42620.7	57197.5	39810.6	71608.7	40502.4	47551.6	82475.8	51234.6	54278.2	50774.7	55799.3
PWY-6122	68891.5	51408.2	44696.7	44104.4	51210.8	32405	41683.1	57904.4	43338.3	61607	37237.8	36738.9	52895.5	42752.5	57475.7	40154.8	73250.3	42159.6	48206.3	82417.5	51865.8	54992.1	51043.7	56047
PWY-6123	65620.8	47914.3	40551.7	40410.4	46175.8	29443.7	36895.6	53225.3	37487.1	53241.3	32749.1	32604.1	52890.3	39565	52624	36694.5	65081.4	36482.5	42032.2	75153.4	44867.1	46523	45582.2	47833.3
PWY-6125	39890.2	30084.1	25330.2	26979.8	32448.3	20317.8	26420.1	37340.2	27967.4	39693	19067.3	19845.2	34854.9	28368.8	39866.4	25974.8	34239.2	27868.6	32227.2	53636	34400.7	37654.6	27726.3	38548.6
PWY-6126	68271.8	47618.1	42621.9	46098.2	50875.5	29708.5	36664.2	53723.8	36455.6	51543.4	34694.2	32422.4	53076.3	37843.6	52187.7	38590.1	64087.8	34464.8	39006.8	72712.1	43334.7	43557.1	46094.8	45559.4
PWY-6141	0.8026	0.2964	0.7546	1.5178	1.6824	0.0974	0.2621	0.235	0.1815	0.1681	0.8109	0.1152	0.4766	0.1686	0.2368	0.624	0.2922	0.01	0.2222	0.006	0.048	0.0984	0.2241	0.0452
PWY-6142	613.134	264.293	570.947	1104.15	1343.12	94.4299	230.825	221.477	161.457	151.508	680.447	101.848	347.256	142.787	206.41	459.278	258.044	11.9083	194.188	6.8147	43.002	87.8223	200.306	40.7804
PWY-6143	177.101	119.675	142.886	110.497	137.156	219.471	171.998	178.032	94.13	116.963	104.817	59.1703	333.305	454.466	606.489	372.604	135.592	515.557	69.0958	207.965	131.075	51.5016	28.501	11.4309
PWY-6145	45.3971	30.3115	7.5812	7.2705	5.7527	0.0263	84.1898	406.493	252.078	435.883	190.108	239.4	25.004	30.3278	16.1434	0.167	0.0807	1.4948	14.7677	13.8439	71.531	37.845	16.777	12.0113
PWY-6146	4.2623	1.5923	4.051	8.0764	9.0424	0.5209	1.398	1.2655	0.9823	0.9049	4.2527	0.6189	2.5549	0.9059	1.2788	3.3635	1.5773	0.054	1.1901	0.0325	0.2601	0.5308	1.1524	0.2434
PWY-6147	45272.1	33962	26627.1	26165.7	33691.4	21117.7	27263.1	39775.7	29128.3	42404.1	21227.3	21704.4	43334.6	34380	41657.6	26233.3	39840.8	30906.7	35817.7	58123.9	35998.7	41830.6	30793.8	40310.3
PWY-6148	9.7605	5.8406	6.8741	12.352	17.9376	2.9332	4.1814	11.4132	6.1504	29.6221	6.9249	3.2774	5.1261	5.1033	4.1891	5.1044	5.1458	3.6013	6.5586	0.7643	29.4018	31.9142	1.9994	9.9203
PWY-6151	45917.8	32914.7	29115.8	32124.9	32691.7	20838.5	21362	29063.7	20295.8	27089.6	22414.8	18478.8	38688.6	25427.9	35117.9	27062.7	45882.6	22538.3	22356.8	36937.7	23693.4	21480.1	29137.7	24441.9
PWY-6163	65211.9	48483.1	41742.5	43591	47607.1	28596.6	36490.6	52265	36619.5	52825.3	34524.3	34602.2	48633.9	36185.1	44461.4	36068	68881.6	33355.2	38555.7	74552.3	43241.6	43439.4	47030.1	44817.7
PWY-6165	220.454	66.311	121.742	240.757	351.473	107.933	388.606	476.807	429.402	503.097	322.482	186.625	113.727	109.545	126.499	133.087	58.9752	69.3202	90.2209	627.456	435.497	87.9752	420.145	59.5181
PWY-6167	9.3667	3.8856	8.9094	17.7901	20.4576	1.2425	18.8489	2.9761	2.1058	2.021	9.7512	1.3008	5.5303	2.0027	2.8974	7.2455	3.3983	0.1769	2.5712	0.0864	1.3325	1.1897	2.6754	0.5203
PWY-6174	9.3208	3.9272	10.0933	18.1764	23.3356	1.2281	3.4197	3.5355	2.8393	4.7306	8.832	1.5868	6.2402	2.2517	3.5517	8.7918	4.485	0.6544	3.0056	0.1679	17.9066	4.8975	1.6958	1.5329
PWY-6182	48.5926	34.3288	51.6603	42.5834	174.151	8.9846	25.076	41.319	182.37	41.4508	8.9924	19.6221	40.1262	25.464	44.7209	43.6154	42.5982	17.7408	11.7673	34.0978	181.516	24.1741	3.7876	10.7891
PWY-6185	39.7956	26.515	21.9832	18.1383	28.1284	7.4514	20.0594	32.9052	11.8335	36.176	7.0662	16.5525	34.9197	25.5501	40.5099	40.9664	38.2124	14.7068	9.0829	29.4222	64.3504	20.195	2.8434	8.8798
PWY-621	62890.1	51238.2	44755.1	48394.5	50240.1	25758.4	36418.6	49187.4	31804.3	47304.3	38215.3	37544.3	34465.8	24134.3	37315.4	36007	80950.9	23171.1	24554.5	72511.2	35617.8	22071.2	47013.8	22193
PWY-6210	32.0228	37.3892	15.3801	3.427	1.3725	0.8339	7.1926	11.1911	13.0168	18.2874	5.9436	9.2141	43.3096	44.9608	34.5462	5.857	0.5733	1.4272	3.7926	10.2277	17.7083	16.4361	5.6573	19.1681
PWY-622	59.0922	9.0341	7.1003	22.3302	95.6281	0.5026	86.9508	179.882	31.1666	50.285	34.9072	21.7775	13.1591	1.7144	4.5254	10.4632	10.7584	1.9273	38.1264	11.7015	19.1861	28.5139	5.7301	8.6975
PWY-6263	15610.7	11053.1	9666.27	9067.88	11321.6	8081.07	8956.95	13004.7	7556.71	11829.7	3742.16	6451.79	9642.65	8886.66	11309	10891.8	8269.72	8329.51	6990.64	17930.6	10132.6	8359.22	3392.25	8693.79
PWY-6269	39031.6	24673.8	21354.7	22028.5	23285.3	12216.2	15043.2	22274	14557.6	21524.3	13506.3	13358.8	28895.1	14053.7	17823.7	16110.5	35471.4	11179.1	12717.6	29122.9	17624.3	14003.7	16562.7	14100.9
PWY-6277	68891.5	51408.2	44696.7	44104.4	51210.8	32405	41683.1	57904.4	43338.3	61607	37237.8	36738.9	52895.5	42752.5	57475.7	40154.8	73250.3	42159.6	48206.3	82417.5	51865.8	54992.1	51043.7	56047
PWY-6281	1.2373	0.4553	1.1651	2.382	2.685	0.1517	0.4007	0.3585	0.2777	0.2549	1.2287	0.1775	0.7343	0.2595	0.3641	0.9665	0.4581	0.0152	0.3399	0.0091	0.0698	0.1441	0.3338	0.0683
PWY-6282	29261.8	32610.8	25148.7	23527.9	26094.9	31393.2	38631.4	44934.6	44782.1	60769.2	22572	22191.5	33062.1	42477.2	54987.5	30668.1	37152.3	52416.3	56506.9	71983.3	55630.7	66399.7	42236.1	63136.4
PWY-6284	83.1897	199.721	13.4473	24.4362	218.693	7.674	2044.78	3156.02	2423.04	4579.63	1878.91	3221.36	193.921	271.683	22.1461	50.0091	531.962	123.293	3111.75	7929.54	4388.24	6312.8	2783.27	11007.8
PWY-6285	174.021	416.356	28.2231	51.2636	455.627	16.1058	3941.41	6038.75	4681.95	8655.08	3570.75	5842.62	402.751	558.918	46.4825	104.745	1100.08	257.039	5987.82	14637.4	8285.1	11698.1	5337.82	19020.3
PWY-6317	54356.9	42645.9	36574.1	37873.1	41991.5	23257.3	30111.5	40444.4	28005.5	40599.1	30788.3	30741.4	30515.5	20274.5	31916.4	27330.1	64459.7	20795.6	24457.6	56639.6	31531.8	24009.7	39214.9	25797.6
PWY-6338	4.8234	0.0259	0.0169	8.3833	1.5322	4.2637	3.7384	0.0207	2.0275	2.1538	1.205	0	2.58	4.2034	6.9633	5.9565	0.0017	2.0273	0.0052	8.0333	37.6691	1.9222	0.017	4.7154
PWY-6339	17.9663	0.0497	0.0337	17.6504	2.9852	8.8577	13.3916	19.5574	4.0525	4.5836	2.3023	0	13.4126	7.9815	25.9743	12.4735	9.315	4.0709	0.0106	41.395	69.668	4.3513	0.0334	9.8007
PWY-6349	11.2669	4.5437	10.3936	16.628	14.8391	1.2461	3.6388	3.574	2.5832	2.458	10.6124	1.609	6.7467	2.4429	3.5203	8.183	3.2693	0.2015	3.1508	0.1139	20.4069	1.5087	3.2629	0.6562
PWY-6350	11.3249	4.505	10.5631	17.3009	16.1312	1.287	3.6496	3.6582	2.5412	2.5351	10.5994	1.6736	6.7615	2.4038	3.6313	8.2909	3.6046	0.2168	3.1221	0.1342	13.9619	1.5741	3.1718	0.6872
PWY-6353	37505.9	25639.2	25541	28891.7	31512.1	17697.3	18673.1	23749.9	16165.8	23187.7	18599	16889.2	19646.6	12961.2	17418.9	20272	39686.1	13521.7	15440.6	30964.5	18456.9	13970.5	23803	13419
PWY-6383	3.6791	6.8575	4.4241	4.1861	9.7045	1.6751	1.8494	3.8954	3.2598	1.6883	7.7111	0	1.6662	1.086	4.7862	2.0091	0.5023	1.1729	0.846	0.0814	1.5105	1.2791	2.2152	0.1718
PWY-6385	64370.7	47381.2	40909.5	41795.6	47514.6	27535.2	35383.2	50563.5	34814.4	50318.3	32805.2	32784	48365.3	35153.5	47676.2	34914.9	66380.1	32010.2	36777.1	70559.1	41117.1	40571.8	43844.7	41311.2
PWY-6386	65426.3	48213.3	41423.5	42352.7	48107.3	27665.3	35834.6	51209	35125.8	50897	33177.6	33294.4	48800.4	35290.4	47759.4	35298.5	67697.9	31936.6	36846.4	71261.4	41348	40496.8	44323.2	40936.3
PWY-6387	65818.1	49545.6	42610.9	43444.8	49593.8	28967.4	37850.2	53450.3	37575.5	54412.2	33985.6	34475.7	49152.6	36920.9	49892.5	36382.1	69391.4	34290.2	39655.5	75605.1	44652.5	44659.2	45893.5	44879.4
PWY-6395	0.0059	0.0103	0.0069	0.0067	0.0154	0.0027	0.0005	0.0053	0.0008	0.0019	0.0059	0	0.0025	0.0016	0.0032	0.0032	0.0008	0.0019	0.0008	0	0.0021	0.0005	0.0009	0
PWY-6396	3586.76	2785.19	2746.84	2308.75	4396.43	1152.37	1332.02	3014.75	1812.04	1978.66	1849.54	970.817	3053.89	1924.74	3246.79	2126.01	4933.49	981.33	962.73	4480.9	2061.13	1235.39	2434.45	755.74
PWY-6397	0.0164	0.0671	0.0419	0.0187	0.0435	0.0074	1.4387	0.0712	4.6094	0.0353	0.156	0	0.0249	0.0246	3.5007	0.009	0.0023	0.0052	0.016	0.001	0.0163	0.0547	0.0454	0.0018
PWY-6404	0.0009	0.0313	0.0162	0.001	0.0024	0.0004	0.0179	0.0465	0.0091	0.0165	0.1136	0	0.0147	0.0146	0.0579	0.0005	0.0001	0.0003	0.0104	0.0032	0.0058	0.0293	0.0424	0.0034
PWY-6467	27236.8	17170	13048.2	12577.8	17328.6	13195.9	16497.4	25458.8	19109.7	25730.5	11992.3	10852.1	33274.8	26175.2	32585.3	18223.4	17036.3	23111.1	27757.5	36612.8	24772.6	31864	19502.5	33426.1
PWY-6470	4073.29	7860.22	8414.25	8601.26	11940.4	2123.71	640.708	664.239	456.073	807.532	1264.48	765.499	1916.01	1785.61	3108.32	4128.76	7908.36	2257.04	459.217	668.259	484.523	487.717	785.46	428.745
PWY-6471	19800.7	12507.5	16620.6	16187.1	19099.3	6379.46	7909.21	10265.8	6820.49	9724.86	12749.1	9325.49	11791.5	8042.17	20771	9150.71	29399.4	5048.65	5168.36	13567.2	8522.91	4713.27	13392.9	6153.73
PWY-6478	22569.3	22455.3	15206.7	21103.1	20545.6	16962.3	18822.1	19730.2	13579.8	20040.9	12571.6	16228.3	9968.89	21748.5	25516.6	21147	29831	22495.6	19220.2	28775.2	16744.3	13952.1	20267.6	14767.5
PWY-6486	0	0	0	0	0	0	0.0023	0.0015	0.0011	0.0023	0.0172	0	0	0	0	0	0	0	0.0015	0	0.0008	0.0042	0.0069	0.0008
PWY-6505	82.1167	91.4594	40.6087	8.9454	4.9891	1.8433	18.7605	30.9994	33.6076	69.251	14.9689	24.5999	103.505	101.623	86.2371	15.3331	1.6378	5.9735	10.6573	29.3202	45.7521	39.5093	14.3731	48.8925
PWY-6507	35113.5	24716.8	20499.7	23290	24296.8	15232.3	15595.9	20106.7	15258.9	20766.5	14074.5	13462.1	30257.6	22152.1	29424.3	20413.9	33981	20474.5	21656.8	24834.5	18133.2	18297.9	19329.7	20102.8
PWY-6519	21536	16738.9	14494.1	14032.3	19133.3	14342	17015	23616.8	20820.7	27122.4	15306	11581.2	23422.8	23917.6	30371.7	20243.6	19512.7	22694.3	22919.9	34545.3	25251.9	30909	21567.9	31616.9
PWY-6545	22292.2	20486.4	17250.7	18013.3	21538.7	14406.5	14640	19196.8	14091.2	21713.8	10282.5	9975.88	13989.4	18249.2	25254.7	17309.7	21980.6	18896.5	15903.1	24666.8	17130.7	16562.5	14445	15139.1
PWY-6562	611.739	970.903	768.555	340.795	678.034	48.0879	311.777	1108.5	865.174	522.997	208.452	626.108	532.841	1198.54	1500.6	426.861	1007.82	89.2327	562.504	2096.11	854.824	574.81	266.439	1594.31
PWY-6565	0	0	0	0	0	0	0	0	0	0	0	0	0	0	0	0	0	0	0	0	0	0	0	0
PWY-6572	2209.91	1672.98	1525.78	1481.9	3625.51	2126.22	805.803	1988.79	1783.77	1865.69	1809.51	801.489	2533.91	2634.6	3835.33	2197.95	3296.49	4604.11	2053.33	3501.43	2362.57	2392.47	2371.65	2336.68
PWY-6581	0.004	0.0073	0.0047	0.005	0.011	0.002	0.0004	0.0037	0.0006	0.0014	0.0045	0	0.0017	0.0011	0.0024	0.0025	0.0005	0.0014	0.0006	0	0.0015	0.0004	0.0007	0
PWY-6588	36486.5	21892.1	21013.4	26528.9	26329	18173.1	19042.5	24303	17784.3	24275.6	15741.7	16050.1	17078	12770.9	16566.8	21395.4	30845.3	18111.9	16920.1	33258.3	20647	18598.2	21904.6	17249.8
PWY-6590	9375.19	11087.1	11014.9	11831.3	13747.1	6743.45	7471.81	9286.63	11015	12355	5333.48	4966.11	6064.61	7131.53	9653.21	7720.96	13932.2	9379.79	9623.67	14109.6	12049.3	11925.9	8479.11	10441.9
PWY-6598	0	0	0	0	0	0	0	0	0	0	0	0	0	0	0	0	0	0	0	0	0	0	0	0
PWY-6608	41393.9	26852.6	25774.5	28912.1	33533.3	16294.2	19027.4	24543.4	15416.3	22281.3	19495.5	17693.8	18649.6	12006	13767.1	21024.6	42626.6	10809.1	13628.3	30196.5	17502.7	12055.3	24836.4	10593.4
PWY-6609	62103.7	45948.4	40114.1	41641.4	46943.3	24680.2	31919.9	46211.3	31782.4	45356.8	32458.9	31214	46534.9	32294.8	44792.6	31196.2	66137.5	28580.5	34015.2	65133.7	37477.9	35828	43273.3	36374.3
PWY-6612	39682.3	30778.3	24871.6	25080.5	31791	18175	21394.5	32951.8	22813.2	33716.3	19482.9	18599.6	36976.1	27836.1	36038.3	22513.4	38623.2	24107.4	28727.9	46717.3	28217.5	32100.8	27655.1	33312.1
PWY-6628	28596.9	22912.5	15789.1	17877.9	20034.8	12088.6	19624	25350.6	17896.7	27325.1	9850.73	17708.2	13992.9	11513.7	11840.6	13889.8	22335.8	10040.2	17425	35639.5	19734.3	18970.1	10670.8	18903.8
PWY-6629	136.164	106.184	82.9822	108.629	70.0067	182.824	1485.24	1207.25	1601.13	1810.93	632.3	497.9	212.935	244.731	257.461	242.419	60.5201	615.281	1625.68	1369.73	1240.23	1575.39	851.18	2115.21
PWY-6630	27954.9	22455.8	15611.8	17560.4	19708.5	11774.3	19052.6	24766.4	17437.9	26618.7	9766.52	17389.9	13640.4	11176.6	11571.3	13574.4	22103.2	9713.24	16679.3	34870.4	19208.5	18293.5	10570.6	18351.7
PWY-6641	248.096	220.472	161.907	252.992	171.096	143.127	185.995	390.981	298.364	717.861	374.847	88.5898	92.831	115.957	101.192	67.3081	248.936	84.8685	114.466	564.054	363.123	603.029	510.783	199.725
PWY-6654	6.4053	2.6616	6.0916	12.1802	13.986	0.8481	2.0595	2.0308	1.4357	1.3703	6.589	0.8921	3.7862	1.3706	1.9857	4.9586	2.3276	0.1364	1.7529	0.0612	11.0864	0.7949	1.7988	0.3529
PWY-6660	0	0	0	0	0	0	0	0	0	0	0	0	0	0	0	0	0	0	0	0	0	0	0	0
PWY-6662	0	0	0	0	0	0	0	0	0	0	0	0	0	0	0	0	0	0	0	0	0	0	0	0
PWY-6690	5.034	0.3503	0.3241	0.4389	0.726	0.0872	0.0825	0.162	5.0032	0.1043	0.337	0.0052	0.0834	1.7963	0.1461	0.1943	0.0725	0.0527	0.0477	0.0058	43.9646	0.0772	0.0939	0.0144
PWY-6700	40828.6	27850.7	20205.1	19744.5	26073.7	18875.4	24139.4	36110.2	25763.7	36829.4	18486	17486.4	43605	32574.2	40111.3	25735.1	32859.6	28778.4	34141.4	52030.8	32710.5	39550.5	27910.9	40114.8
PWY-6703	33803.7	22397.7	15757.5	15381.1	21600.2	14498.3	18672.8	29695.8	20423.8	29324.5	14365.1	13661.9	37046	26237.1	31836.6	17686.9	25765.3	21930.6	27941.5	42794.7	25884.4	32588.8	21836.2	32761.4
PWY-6708	7519.91	6063.32	6053.5	5905.91	6515.17	4721.44	3173.81	5415.21	3086.74	6391.06	2476.4	2614.68	2592.06	2102.83	3226.29	2792.93	5122.29	2269.91	1257.79	4226.14	3381.96	3059.81	3350.99	2011.71
PWY-6713	10.206	0.0782	0.9745	8.0603	0.7219	4.095	5.7071	12.2858	2.4717	0.6465	0.318	0.0198	10.016	2.4792	16.573	4.4877	4.9617	0.5493	0.0046	24.4411	7.3621	2.5674	0.0071	3.2373
PWY-6728	287.61	354.682	354.476	261.436	1064.51	125.719	164.074	531.615	1770.11	1265.34	32.9139	146.966	93.8522	293.914	311.119	216.771	283.022	211.228	281.76	46.6275	1275.63	1326.52	18.6005	509.033
PWY-6731	264.478	21.8138	162.226	99.4008	299.597	26.4401	69.3625	311.498	50.179	356.916	8.1719	83.7067	178.139	35.9579	148.798	108.337	298.761	45.6572	96.9198	155.878	85.4088	502.14	2.8617	145.126
PWY-6737	75303.3	53000.6	46061.6	46969.6	51944.2	29311.8	38756.6	55257.2	37313.2	54077.1	38619.4	38695.6	62559.5	36402.8	47097.8	37390.7	75251	31780.5	42939.9	78074.9	43776.4	43897.2	50553.8	48439.5
PWY-6749	16836	16736.7	13212.4	14150.2	13295.8	9435.54	15161.6	18291.8	15145.4	22334.2	11336.1	13460.2	7106.53	9970.15	12902.4	10923.4	24340.6	12596.6	12633.6	29631.4	17800	14340.6	17339.8	13856.3
PWY-6760	0	0	0	0	0	0	0.0023	0.0015	0.0012	0.0023	0.0172	0	0	0	0	0	0	0	0.0015	0	0.0008	0.0042	0.0069	0.0008
PWY-6797	1.8608	0.7797	1.9584	3.9329	4.5086	0.2513	0.671	0.5548	0.4762	0.4393	1.8549	0.2474	1.0481	0.4417	0.6385	1.6132	0.7669	0.0256	0.4886	0.0184	0.1228	0.2683	0.5127	0.0996
PWY-6830	1.5885	0.5986	1.5037	3.0167	3.4196	0.1954	0.5157	0.4767	0.3601	0.3302	1.5744	0.2274	0.9426	0.339	0.4876	1.2329	0.5877	0.0197	0.4356	0.0167	0.1074	0.1872	0.4279	0.0877
PWY-6876	729.492	160.092	220.339	318.845	408.868	182.456	164.437	206.538	606.075	129.009	242.43	121.077	313.404	59.5039	106.382	214.066	311.11	50.0364	43.0841	135.011	398.823	34.7215	315.088	18.94
PWY-6891	12111.7	10075.1	9691.52	9524.57	9571.5	6100.03	6751.13	7818.41	4283.62	7245.42	6364.9	5863.04	5375.99	5442.57	5379.31	5879.91	13478.8	3880.82	2926.64	9257.93	4549.02	2795.57	7369.06	3126.64
PWY-6892	33081.1	26783.5	22388.3	22981.7	25381.4	17521.2	20442.7	25083.8	18221.8	26383.2	17236.2	16425.5	24900.1	25044.1	30655.5	22832.6	30520.2	21445.3	22055.5	34343	22050.3	24130.8	22629.7	27450.9
PWY-6895	27453.6	20539.6	17989.6	16967	19882.2	14528.4	16504	20750.4	13184.2	20581.4	13983.9	12800.1	17700.7	16968.4	18216.6	15726.3	23833.4	13319.7	11103.3	26226.7	14795	10917.6	18643.3	12186.7
PWY-6897	38984.3	28006.3	24674	26853.1	28059.1	22169.3	25899.2	34213.3	26840.1	37289.3	19975.9	18244.6	37139.3	35237	44483.1	26707.6	38038.3	33806.9	35955.3	46111.9	32465.7	36715.8	30682.4	40927.8
PWY-6901	30786.4	17177.5	15217.6	18205.2	21089.2	11059.3	17759.7	23517.7	17800.4	23395	16644.6	16085.9	24208.3	13213.6	18946.7	16409	25377.4	13945	18809.9	30685.9	20869.1	19945.5	20045.1	21087.6
PWY-6906	149.566	102.359	125.247	144.018	101.596	68.4962	174.494	158.333	56.6257	129.744	73.333	127.495	173.026	67.4792	184.037	235.968	144.7	230.625	144.145	104.237	155.695	115.568	114.111	80.6708
PWY-6915	0	0	0	0	0.0001	0	0.0095	0.0054	0.0038	0.0094	0.0595	0	0	0	0	0	0	0	0.005	0	0.0026	0.0137	0.0224	0.0032
PWY-6919	0.0033	0.0064	0.0041	0.0037	0.0087	0.0015	0.0121	0.0115	0.0063	0.0128	0.0918	0	0.0016	0.001	0.002	0.0018	0.0004	0.001	0.0083	0	0.0051	0.0219	0.0359	0.0039
PWY-6942	0.0338	0.1714	0.3178	0.4136	0.7856	0.0342	0.064	0.0211	0.0975	0.0764	0.0964	0	0.0066	0.07	0.1135	0.235	0.1159	0.0146	0.0098	0	0.0411	0.0632	0.0333	0.0032
PWY-6944	0.2002	0.4613	0.3139	14.3671	7.4189	8.1491	12.5823	0.3322	0.0757	9.2376	5.1495	0	0.1707	0.2536	14.3921	14.5304	0.0274	7.9113	0.0805	19.0223	0.3439	0.17	0.2209	11.3074
PWY-6946	0.1167	0.6143	0.5516	0.4978	1.3283	0.0882	0.0446	0.0837	0.0811	0.1282	0.0973	0	0.0395	0.1253	0.2635	0.2681	0.0752	0.074	0.0127	0	0.2143	0.0497	0.0171	0
PWY-6948	0.3429	0.6233	0.7558	0.5605	2.5369	0.1558	0.0675	0.3129	1.3723	0.1164	0.3608	0	0.1486	0.158	0.3951	0.4472	0.2738	0.1093	0.0472	0.0006	2.9569	0.1206	0.0644	0.0002
PWY-6956	0	0	0	0	0	0	0	0	0	0	0	0	0	0	0	0	0	0	0	0	0	0	0	0
PWY-6957	8.9293	0.1517	0.0986	3.1999	3.0109	4.0999	6.1076	9.3032	0.0128	0.739	2.4209	0	6.1031	0.0237	14.6301	1.8062	7.8908	0.6474	0.0122	17.9004	48.443	0.0109	0.0201	0.0197
PWY-6969	44398.2	33739.8	27574.9	26576.6	34095.6	22475.9	30180.3	41574.2	31392.8	45376.2	23654.5	24484.3	31149.6	29996.1	36474.8	27129.2	40418.1	29569.2	36277.9	60951.9	37973.9	40312.2	32886.8	42409.2
PWY-6975	0	0.0001	0	0	0.0001	0	0.0001	0.0001	0.0001	0.0001	0.0009	0	0	0	0	0	0	0	0.0001	0	0.0001	0.0002	0.0003	0
PWY-6977	0.0001	0.0001	0.0001	0.0001	0.0002	0	0.0002	0.0002	0.0001	0.0003	0.0018	0	0	0	0	0	0	0	0.0002	0	0.0001	0.0004	0.0007	0.0001
PWY-6992	2.7506	2.1761	1.1831	0.2947	0.6841	0.118	0.0446	2.4537	0.0751	0.1037	0.4187	0	0.991	3.3564	3.2042	0.1416	0.0354	0.0826	0.0494	0.8794	35.2643	0.0621	0.1093	0.007
PWY-6993	0	0	0	0	0	0	0	0	0	0	0	0	0	0	0	0	0	0	0	0	0	0	0	0
PWY-7002	0	0	0	0	0	0	0	0	0	0	0	0	0	0	0	0	0	0	0	0	0	0	0	0
PWY-7003	20483.6	17668.2	20406.1	22275.8	23756.5	7886.67	9175.73	12982.6	8817.35	14478.2	15899.8	9551.92	8927.94	6285.7	15434.4	12552.3	30554.9	5976.96	6263.5	16398.1	9788.34	6815.08	18524.7	5121.55
PWY-7007	170.089	143.256	207.4	276.701	576.523	30.5633	51.3339	124.058	804.71	54.8523	112.692	71.7584	186.312	162.193	187.317	144.506	78.7978	11.6817	66.0032	269.648	452.082	69.5278	37.1935	202.007
PWY-7013	11039.3	10013.8	10450.7	5166.62	7218.85	3376.79	4296.87	4898.13	2868.27	5554.02	5259.91	5119.48	5939.39	4296.53	4752.09	3829.72	8417.34	2226	2351.8	6606.36	2980.53	2785.67	5269.92	2341.96
PWY-7014	0.0018	0.0036	0.0017	0.0016	0.0037	0.0031	0.0068	0.0066	0.0035	0.0083	0.0512	0	0.0006	0.0007	0.0008	0.0008	0.0002	0.0012	0.0046	0.0005	0.0029	0.013	0.0197	0.0022
PWY-7015	0.0009	0.0017	0.0007	0.0007	0.0016	0.0015	0.0004	0.0035	0.0001	0.0043	0.0019	0	0.0003	0.0003	0.0003	0.0003	0.0001	0.0006	0.0001	0.0003	0.0006	0.0026	0.0002	0
PWY-7019	0.0012	0.0023	0.0009	0.0009	0.002	0.0023	0.0004	0.0043	0.0001	0.0052	0.0016	0	0.0003	0.0005	0.0004	0.0004	0.0001	0.0008	0.0001	0.0004	0.0006	0.0025	0.0001	0
PWY-7020	0.0014	0.0027	0.0011	0.0011	0.0024	0.0024	0.0005	0.0052	0.0001	0.0062	0.0023	0	0.0004	0.0005	0.0005	0.0005	0.0001	0.0009	0.0001	0.0004	0.0008	0.0034	0.0002	0
PWY-7022	0.0067	0.0125	0.007	0.0068	0.0155	0.0062	0.0109	0.0185	0.0057	0.0207	0.0803	0	0.0026	0.0021	0.0032	0.0033	0.0008	0.003	0.0074	0.0008	0.006	0.023	0.0295	0.0033
PWY-7024	0.2373	0.2704	0.1667	0.1701	0.3873	0.067	0.151	0.2158	0.0695	0.1639	0.9871	0	0.0859	0.0572	0.112	0.0817	0.0272	0.0441	0.0726	0	0.1131	0.1749	0.2424	0.0367
PWY-7031	275.536	178.036	218.83	150.207	115.713	332.7	421.863	297.134	127.953	169.436	172.545	90.6768	873.842	1309.2	1197.84	888.428	149.88	897.765	191.028	399.167	457.261	268.941	110.802	750.158
PWY-7046	0.5319	0.9606	0.6272	0.5953	1.3859	0.2415	0.0696	0.4898	0.0787	0.1811	0.648	0.0001	0.2291	0.1448	0.289	0.286	0.0725	0.1686	0.0805	0.0001	0.1966	0.1183	0.1983	0.0201
PWY-7084	82.9472	17.8604	13.4183	35.6682	139.44	1.8325	129.413	264.264	47.0831	76.0636	54.2083	32.4427	20.4914	3.238	8.1236	17.052	13.0763	3.6675	57.577	17.5882	29.6888	43.059	9.0527	13.0814
PWY-7090	4559.16	5776.23	4746.02	4799.22	5091.53	4325.97	6865.99	8487.29	8552.72	11657.3	5009.39	4152.46	2171.92	5097.66	6375.41	5409.55	6998.17	6461.82	8557.32	13210.7	10298.1	10279.1	7390.36	8342.92
PWY-7094	1186.2	4677.79	3910.91	3909.15	4866.06	4211.17	4753.23	5477.71	7965.34	8228.04	2747.13	2605	1128.02	4730.13	6301.76	4359.22	4784.57	6939.22	7004.08	8904.21	8686.11	9226.2	5089.64	7839.23
PWY-7097	4.8234	0.0259	0.0169	8.3833	1.5322	4.2637	3.7384	0.0207	2.0275	2.1538	1.205	0	2.58	4.2034	6.9633	5.9565	0.0017	2.0273	0.0052	8.0333	37.6691	1.9222	0.017	4.7154
PWY-7098	5.3913	0.0291	0.019	9.3634	1.7219	4.7766	4.1979	0.0232	2.2783	2.4208	1.3533	0	2.8866	4.7045	7.7714	6.6789	0.0019	2.2758	0.0059	8.9535	41.5925	2.1608	0.0192	5.2848
PWY-7106	0	0.0001	0	0	0.0001	0	0.0001	0.0001	0.0001	0.0001	0.0007	0	0	0	0	0	0	0	0.0001	0	0	0.0002	0.0003	0
PWY-7110	0.0001	0.0001	0.0001	0.0001	0.0002	0	0.0002	0.0002	0.0001	0.0003	0.0018	0	0	0	0	0	0	0	0.0002	0	0.0001	0.0004	0.0007	0.0001
PWY-7111	73988.9	52519.4	50409.4	49516.2	60906.9	27686	36946.2	49111.6	34998.2	49784.6	41831.5	39430.8	49739.5	31195.5	45593.8	35083.6	89397.4	28152.6	31751.6	69538.2	39883.1	34089.4	49171.7	39369.1
PWY-7159	1180.69	125.818	561.869	320.899	1208.04	124.357	294.428	1357.92	362.42	1645.64	33.7821	315.562	795.458	185.673	586.239	296.117	1058.73	149.741	471.774	707.744	490.232	2293.72	22.4873	713.531
PWY-7184	28087.2	21513.9	18320.1	18861	23572.5	15096.1	19446.6	27306.5	21048.5	30059.9	13058.9	13968.8	21276.6	19317.9	29267.3	18177.5	23301.4	21024.5	24188	39132.1	25905.7	30215.2	19018.7	30746.5
PWY-7185	7.549	0.0054	0.1766	0.112	0.2588	0.0135	3.7439	9.3324	0.0087	0.0864	0.0032	0.0677	5.6333	0.0044	9.3531	0.0889	3.9905	0.0113	0.023	16.6497	3.7165	0.0808	0	0.0348
PWY-7187	34746.2	27188.5	23753.2	22477	28571.6	16761.5	22547.9	31577.3	23998.9	34910.3	16731.7	18362.3	24410.4	20785.9	31231.9	19614.2	31965.9	21546.6	25649.7	45832.7	29009.3	31728.8	23305.7	32367.2
PWY-7196	41465.3	32193.2	26721.9	27738.9	33931.9	21424.5	27819.2	39339.3	30103.4	42690.4	19629.9	20356	37300.7	30990.4	42791.3	27007.2	35977.2	30237	35199.7	57090.8	37217.2	41192.5	29159.8	40862
PWY-7197	25425.4	20970	17749.4	17846.8	22331.1	14653.4	18766.8	25492.4	20520.9	29247	11770.3	13288.9	23299.8	20836.6	29320.1	17833.4	21933.3	21603.1	25044.2	37714.3	25927.2	30664.9	17143.7	30500.2
PWY-7198	6424.82	2621.23	3693.73	3548.69	4220.32	1895.89	1288.49	2520.9	1276.04	2046.32	2594.03	1304.49	2716.74	3111.26	2492.72	2354.36	4348.34	1517.26	709.663	2628.48	1373.52	784.966	2343.13	736.596
PWY-7199	44477.6	31614.4	27368.8	25382.7	32233.4	15269.1	21248.9	35931.4	24441.9	33861.8	22358.5	17255	41345.6	25464.2	35291.4	21207.5	43474.6	20284.7	26783.8	50272	29337.8	29943	31553.2	28643
PWY-7200	29742.6	23345.2	19952.7	19383.1	24600.3	14047	18466.4	27697.4	20849.6	29347	14121.9	13490.6	24045	20235.6	29679.2	17870.1	26554.2	19688.4	23780.6	39587.1	25564.2	28579.8	20437.8	27905.5
PWY-7208	67595.8	53314.4	46121	44487.2	54020.1	30397.3	40515	57362.5	43078.6	61518.9	36974.2	35593.7	53013.2	41783.3	57837.3	37310	75818.7	40409.6	47135.7	82527.7	51526.4	54899.9	50941.9	54599
PWY-7209	48.7222	26.5908	44.5662	95.842	47.4993	109.507	31.8623	34.8198	15.298	25.0281	7.0644	4.1617	5.6028	2.8168	13.9497	16.738	72.2198	12.7353	0.0153	22.2317	18.0896	0.0101	5.5752	0
PWY-7210	8123.89	3526.98	4779.51	4639.55	5525.01	2566.2	1783.38	3436.7	1770.41	2829.24	3323.15	1772.89	3609.82	4125.47	3421.64	3177.06	5621.19	2105.83	999.917	3629.51	1913.77	1108.13	3126.87	1040.39
PWY-7211	22696.6	15410.9	16556.7	13716	17840.8	12604.4	14770.9	22577.7	15182.3	24459.4	9983.24	12671	16848.3	15207.5	21585.4	16255.9	13118.1	15666.9	16074.9	29225.2	19307.4	23618.2	12787.8	27440.9
PWY-7219	73341.6	55220	47531.4	48206.6	53940.5	32772.2	41735.1	58793.3	41690.4	59773.2	38247.3	37686.7	55524.5	42148.4	56917.9	41063.7	75504.1	39379.2	44776.1	82409.8	49441.4	50586.1	51625.6	51843.1
PWY-722	49.7063	157.362	116.022	122.891	105.28	112.407	243.431	98.536	59.4462	60.1985	88.5119	104.058	59.5753	79.3593	92.6577	262.171	103.993	114.936	28.6299	104.676	101.176	37.9255	98.8812	76.4002
PWY-7220	62700.6	40476.7	37464.7	43799.7	47324.1	26916.6	32107.5	48702.4	31913.8	44303.4	31191.8	27457.1	50739.3	34482.9	49607	37464.5	53530.9	31201.6	34534.6	63768.9	38075.7	37883.6	40928.7	40545.2
PWY-7221	65865.7	47865.7	41552.7	41874	48478.6	28450.4	37268.6	52574.9	37108	53788.7	33786.4	34367.7	49490	37090.7	50976.3	35520.7	66225.9	34609.4	41294.7	73873.3	44285.1	45916.8	45440.3	47686.1
PWY-7222	62700.6	40476.7	37464.7	43799.7	47324.1	26916.6	32107.5	48702.4	31913.8	44303.4	31191.8	27457.1	50739.3	34482.9	49607	37464.5	53530.9	31201.6	34534.6	63768.9	38075.7	37883.6	40928.7	40545.2
PWY-7228	36524.5	27507.1	23140.7	24709.6	29875.7	19258.4	24724	34824.6	26427.6	37354	17274.8	18047.8	32788.9	27366.8	38516.6	24463.7	30681.8	27402.1	31811.7	50004.7	32772.8	37501.7	25295.2	38239.7
PWY-7229	71248.4	51184.8	45204.4	47649.7	52936.9	30624.1	38625.3	56031	38304.2	54637.6	36681.4	35003.9	54222.5	38945.8	53739	39840.2	70053.9	35676	40198.9	76915.3	45337.3	44883.7	48841.5	46857.1
PWY-7234	9366.9	8550.67	10479.9	6019.49	12156	4198.72	8220.11	11120.2	8407.67	12581.9	5448.75	7147.52	7693.71	5223.06	23072	5078.18	12624.5	6546.52	8974.49	11066.2	9832.69	11364.7	5056.43	12653
PWY-7237	13874.5	9568.07	13730.7	8710.5	16514.3	3595	4113.01	7965.01	5561.5	8735.93	9892.7	4682.02	6607.96	4399.42	6782.06	5888.68	23916.1	3017.38	2764.87	11040.6	5411.18	3925.42	9181.38	3092.95
PWY-7242	41512.5	31633.9	27650.3	30970.7	33652.1	16910.8	17574.8	22640.3	17416.1	24161	19667.8	17263.5	32663.4	23540.5	30321.2	23516.1	46809	21002.7	22986.2	27342.5	20072.3	20027.2	24837.2	22036.4
PWY-7254	13854.3	10117.1	8265.44	7037.07	8889.35	5764.62	6768.39	9476.87	5368.61	8934.68	2360.03	4967.29	6266.36	6217.99	6698.98	9185.59	9456.91	5767.18	2570.81	15099.2	6969.05	3954.97	2708.76	4318.35
PWY-7255	4.779	73.0921	121.894	85.1418	407.981	6.8997	11.3173	1.5463	755.12	17.9963	2.9428	0	0.755	25.4425	64.7658	71.1044	47.4693	6.7382	0.327	0.0244	464.125	20.8977	0.8238	0.0613
PWY-7274	0	0	0	0	0	0	0.0009	0.0006	0.0004	0.0009	0.0063	0	0	0	0	0	0	0	0.0006	0	0.0003	0.0016	0.0025	0.0003
PWY-7286	3.0142	1.1345	2.851	5.8028	6.5411	0.3696	1.0023	0.9225	0.6896	0.6473	3.1899	0.4325	1.8016	0.6448	0.9314	2.3544	1.1161	0.037	0.8455	0.0347	7.2816	0.3992	0.8916	0.1751
PWY-7287	0	0	0	0	0	0	0	0	0	0	0	0	0	0	0	0	0	0	0	0	0	0	0	0
PWY-7295	21.6322	0.0148	0.0096	0.0092	0.0214	0.0037	10.8069	26.8643	0.0011	0.0026	0.0085	0	16.2682	0.0022	26.7025	0.0044	10.8177	0.0026	0.0011	0	10.9636	0.0007	0.0015	0
PWY-7315	19073.4	20931.9	18113.4	17006.5	17680.9	9853.26	17884.5	23506.2	20048	29258.2	16614.3	17350.6	9991.23	16003.7	20464.5	15343.2	33763.6	16656.4	18747.2	39722.7	24623.1	24476.1	24113.7	25065.3
PWY-7316	0.0239	0.3176	0.5296	0.3833	1.8512	0.0313	0.0561	0.0154	4.1494	0.085	0.0764	0	0.0046	0.109	0.2776	0.3174	0.2004	0.0299	0.0073	0	2.2742	0.1031	0.028	0.0029
PWY-7323	44106.3	31511.9	24427.2	24216.8	30446.3	21231.8	30500	44039.6	34568	46984.8	22101.2	21484	46309.3	35034.8	45481.3	27847	37051	35309.1	43823.8	65715.3	42752.7	50231.5	35870.5	49938.8
PWY-7328	24822.6	17636.4	13108.8	13715.9	16330.8	7862.27	14337.7	19246.9	11851.9	19722.4	8633.33	13370.5	14384.9	10381.2	14555.1	13337.7	22615	8824.44	11635.3	28237	15098	13504.9	9152	14939.6
PWY-7332	20397.8	19357.9	17516.6	17575.9	20256.9	9938.49	13454.4	17733.3	13688.8	20430.5	10762.7	10145.2	10034.9	9751.22	14237	13395	27364.9	9944.49	10471	23579.2	15386.3	12861.3	12529.3	11963.4
PWY-7347	760.207	547.032	320.936	237.095	692.475	56.7217	310.933	1057.72	307.991	964.663	110.712	285.383	512.794	357.251	426.049	127.289	492.178	62.3301	402.474	979.064	406.013	1354.26	87.9386	821.916
PWY-7352	0	0	0	0	0	0	0	0	0	0	0	0	0	0	0	0	0	0	0	0	0	0	0	0
PWY-7354	0	0	0	0	0	0	0	0.0001	0	0	0.0002	0	0	0	0	0	0	0	0	0	0	0	0	0
PWY-7371	8859.96	6426.61	5674.61	5335.84	6511.09	4353.97	4560.09	6636.75	3515.77	5700.56	1466.11	3276.91	4452.25	4233.3	5224.83	5971.11	4114.99	3824.53	3006.24	9157.2	4823.5	3711.27	1274.77	3739.48
PWY-7373	4378.73	3443.68	3688.53	3396.05	3865.8	3233.87	2069.6	2234.11	1170.1	1828.25	893.723	1148.85	2915.39	3480.33	3956.15	5252.77	1418.92	3134.34	894.091	2426.7	2054.3	1185.85	467.686	2552.19
PWY-7374	3315.65	1666.77	1698.93	1595.79	2595.3	1273.16	2139.2	3045.12	1996.24	2973.99	1176.54	1751.26	1887.18	893.797	1884.27	760.575	1311.57	1500.88	2655.36	3100.93	2620.14	2825.2	1091.09	2942.11
PWY-7376	79.8316	67.9545	70.216	63.1775	190.767	34.468	99.0007	14.5745	296.56	13.4411	45.4729	52.7755	6.6324	33.8557	63.4038	101.57	46.0209	15.3157	8.1083	13.9617	365.66	22.0869	9.2693	4.1157
PWY-7377	15776.5	11275	8312.44	10054.7	10256.7	5789.62	8128.96	11347.3	6500.97	10494.2	2857.2	6361.4	7017.77	4836.74	5035.82	7343.22	12151.2	3663.23	4661.23	15537.8	8110.63	5521.71	3359.2	3537.26
PWY-7385	0.1853	0.3371	0.2187	0.2108	0.4888	0.0843	0.0168	0.1686	0.0253	0.0591	0.1939	0	0.0798	0.0506	0.1008	0.1012	0.0253	0.0591	0.0253	0	0.0674	0.0168	0.0338	0
PWY-7391	23.8684	20.4775	51.1809	50.4173	131.576	4.323	9.6657	23.2233	182.908	15.0372	14.3423	8.3613	28.1147	12.4169	46.5253	85.1103	49.0099	83.6191	11.3278	13.1784	126.959	14.0213	2.3987	4.2661
PWY-7392	11018.1	21997.4	17606.4	20344	22921.7	17091.9	23835.2	28329.6	25639.8	35953.2	16231.2	15843.3	9562.59	21520.9	31595.1	18143.1	26455.6	24810.3	30020.7	44114.3	31249.6	33874.3	25462	33435.2
PWY-7398	0.0535	0.1002	0.0646	0.0608	0.141	0.0243	0.0217	0.0664	0.0163	0.0352	0.1848	0	0.0245	0.016	0.0337	0.0292	0.0073	0.0171	0.0191	0.0003	0.026	0.0349	0.0592	0.0053
PWY-7400	50201	39866.3	35594.9	36544.2	40021.4	22098.3	28709.8	36569.5	26474.7	39027.5	27129.5	28435	28222.9	21390.1	28450.2	27413.8	56650.8	21525.4	25007.9	50810.1	30234.5	26778.8	33536.2	30825.7
PWY-7401	0.056	0.1019	0.0661	0.0637	0.1477	0.0255	0.0051	0.0509	0.0076	0.0178	0.0586	0	0.0241	0.0153	0.0304	0.0306	0.0076	0.0178	0.0076	0	0.0204	0.0051	0.0102	0
PWY-7402	0.0616	0.1079	0.0646	0.0587	0.1548	0.0283	0.0058	0.057	0.0087	0.0203	0.0519	0	0.0264	0.0172	0.0335	0.0283	0.0086	0.02	0.0086	0	0.0229	0.0058	0.0108	0
PWY-7413	0	0	0	0	0.0001	0	0.0008	0.0006	0.0004	0.0008	0.0061	0	0	0	0	0	0	0	0.0005	0	0.0003	0.0015	0.0024	0.0003
PWY-7415	0	0.0001	0.0001	0	0.0001	0	0.0013	0.0014	0.0007	0.0014	0.0097	0	0	0	0	0	0	0	0.0009	0	0.0005	0.0023	0.0038	0.0004
PWY-7431	1760.21	748.902	1362.69	1179.15	2071.6	421.435	530.544	1603.91	1560.24	2025.25	891.279	453.637	998.857	515.305	999.846	771.155	1773.01	267.393	581.154	955.694	1128.52	2068.26	646.333	676.951
PWY-7446	52.9832	51.2413	50.0223	63.1747	24.4413	33.6431	62.0421	60.6186	23.7743	48.3206	23.4181	56.2551	85.6677	26.3643	61.9363	52.9203	69.4666	93.7176	71.2065	41.8	97.268	38.8056	53.6041	32.6301
PWY-7456	19328.3	15657.9	12671.9	11623.7	14578	6872.81	11496.4	16342.1	14778.4	19549.9	11141.4	8988.57	20415.5	15713.3	21981.2	12115.2	20797	13117.7	18266.9	22786.4	17751.3	20439.5	16035.8	21394.4
PWY-7483	0	0	0	0	0	0	0	0	0	0	0	0	0	0	0	0	0	0	0	0	0	0	0	0
PWY-7524	0	0	0	0	0	0	0.0008	0.0005	0.0004	0.0008	0.0058	0	0	0	0	0	0	0	0.0005	0	0.0003	0.0014	0.0023	0.0003
PWY-7527	516.931	216.873	251.936	235.587	533.758	60.1254	151.659	455.043	107.723	527.508	230.758	118.446	380.886	200.153	247.266	156.661	333.35	59.4483	152.645	230.262	153.439	560.469	79.4595	201.387
PWY-7528	0.0224	0.0407	0.0264	0.0254	0.059	0.0102	0.0148	0.0289	0.0095	0.0199	0.1193	0	0.0096	0.0061	0.0122	0.0122	0.0031	0.0071	0.0116	0	0.0124	0.0255	0.0424	0.0043
PWY-7539	45465.4	33387.7	26370.9	26082.9	32894.2	21481.2	26007.9	38155.9	27345.3	39106.1	20659.5	20075.6	43249.8	33784.9	40923.3	26867	39300.7	30036.5	33489.5	53236.2	33673.7	38111.6	29707.4	37646
PWY-7560	68581.1	48830.8	41978.8	42329.4	47455.9	28433.6	36156.8	52971.4	35822.4	52341.3	34329	34695.2	51154.4	36259.7	45676.5	36498.8	69763.7	31972.9	37027	73321.2	42157.5	40919.3	46060.1	43022
PWY-7616	2.3386	2.1485	3.8529	1.293	4.0218	0.4982	9.8934	1.5092	0.4307	0.8933	4.0253	0	1.388	0.3624	2.7726	0.6239	0.1566	0.3523	0.5081	0.0509	0.6005	1.0781	1.4206	0.1815
PWY-7644	147.92	41.4506	42.0352	53.1067	120.474	63.9059	134.867	192.938	108.1	106.947	236.011	135.783	83.8578	36.4178	63.5438	32.351	33.9458	35.9897	44.932	144.167	111.149	41.096	216.287	35.8638
PWY-7663	76034	56325.2	49217.8	50481.2	55712.3	40539	49689.9	65603.5	53070.6	74642.3	38866.1	38764.7	60284.4	48013.8	63592	44704.3	75375.3	55285.7	60888.8	94623.6	64867.8	71553.8	56500	69846.2
PWY-7664	31969.8	34696.9	27009.5	25442	28259.9	32482.6	39711.2	46863.8	45533.7	62095.9	23965.4	23531	35213.1	43596.9	56528.3	32160.1	40069.3	52946.7	56956.8	74251.1	56475.5	66770.1	43846.6	63710.2
PWY-841	47138.7	35265.8	29793.3	31092.9	36907.7	23692.9	30176.6	42824.8	31874	45063.2	22793.4	23347.4	40930.7	33033.4	45604.5	30039.2	41638.2	32327	37223.8	61055.4	39010.5	43153.2	32836.1	44064.7
PWY-922	1088.13	3470.71	3255.65	4418.76	5253.37	816.188	1262.39	600.313	782.194	677.78	928.068	890.973	1027.14	806.178	7210	1957.2	4164.17	1444.55	964.543	1222.97	1376.16	590.942	516.273	1009.08
PWY0-1061	10392.2	12271.9	11379.6	14219.3	15272.5	3850.64	6779.04	9937.62	7175.52	12328.4	7743.48	8082.08	6953.21	5442.5	5739.59	6124.8	14545.1	2675.78	7155.99	16147.1	9172.26	10909.8	8440.32	16420.9
PWY0-1241	14198.2	13921	10302.2	10075	11391.2	9401.64	11116.3	12995.9	8557.8	14530.1	3588.25	7578.86	6291.4	8965.73	9609.06	11270.7	9660.15	8077.48	6445.39	20301.3	11792.7	10668.8	4684.4	11934.5
PWY0-1261	23832.1	19745.9	18957.6	15273.9	22090.6	14714.1	20903.4	25962.2	20030.7	31262.4	15941.9	17074.6	14868.9	15006.6	21737.8	15284.7	25617.1	16518.7	18027	33076.2	22556.7	21891.3	18795.4	21609
PWY0-1277	20.0755	1.4009	1.296	1.7551	2.9026	0.3488	0.3301	0.6479	19.8235	0.417	1.3474	0.0209	0.3336	7.1433	0.5842	0.7771	0.2902	0.2108	0.1908	0.0231	161.979	0.3085	0.3757	0.0575
PWY0-1296	42843.8	34947.9	30301.4	34898	33566.5	18260.5	23315.3	30968	19519.8	30364	23727.6	24532	19821.4	12441.1	20995.9	21526.6	52851.4	14086.6	13007.2	44429.5	21925.6	13238.5	29482.7	11367.9
PWY0-1297	28607.3	21961.7	22835.6	28153.6	26894.6	15575.4	15294.2	18657.2	13055.3	19142.7	16125.7	14767.4	12860.5	7989.74	15606.9	16333.2	36206.3	11465.3	11268	22146.1	14710.1	10495.6	19607.6	10144.6
PWY0-1298	31572.7	26492.1	22522.9	28087.1	26716.9	14332.6	17711.5	22404.2	13436.3	21797.9	16091.6	18101.4	14171.2	8303.44	16621.4	16164.2	35862.1	10186.9	7728.84	33058.5	15256	8175.77	18945.6	7564.33
PWY0-1319	69123.1	51952.8	46744.4	47470.1	52919.1	30503.6	37448.6	53379.8	35550.7	53985.6	36775.3	36516.6	48179.8	35424.8	47404	37161.6	76987.8	32608.1	34201.8	74728.7	41810.3	39082.6	48061.6	40680.4
PWY0-1338	1296.62	1498.99	1167.83	1183.06	1926.06	790.868	1063.71	878.526	652.735	1486.44	318.313	678.914	468.424	421.416	533.457	487.844	1354.69	352.133	293.257	484.888	912.296	389.687	686.317	277.317
PWY0-1415	4311.07	3712.17	2972.92	2849.82	4832.33	2696.86	4308.83	4769.64	3869.06	7172.37	2341.52	2823.92	2956.3	2700.99	3061.9	2765.54	4096	3612.14	7107.07	4051.59	4910.41	6884.85	3013.05	6842.39
PWY0-1479	5484.53	4250	5051.63	5027.47	5775.19	2605.59	4611.89	6933.03	5033.47	8791.69	3120.24	2951.53	2568.57	1657.4	2753.26	2795.88	6996.56	1778.02	3435.52	6271.43	5248.3	6029.5	4179.87	5254.18
PWY0-1533	2646.43	2997.13	2370.29	1171.15	823.758	2045.06	1661.97	1492.5	719.646	1855.61	731.367	740.859	841.986	382.197	783.984	463.187	735.434	895.393	771.063	1082.15	632.231	1406.73	619.175	634.312
PWY0-1586	40893.1	35017.5	32475.1	28355.1	36673.9	14276.2	23487.9	27989.2	28226.4	38502.7	22261	23760.3	17966.2	18856.3	24375.5	15372	55316.1	24348.5	30931.1	43704.7	33667.6	37814.3	27199.6	34886.6
PWY0-162	46646.6	36117.1	30236.2	31056.1	37708.7	23204.9	30298.8	42721.6	31780.9	45655.1	22689.6	23721.1	40051.2	32469.5	44474.1	29602.2	42019	30885.5	35739	61476.2	38777.3	41754.4	32747.9	43169.3
PWY0-166	33908.5	26107.8	22965.6	22016.9	27828	16587.2	21890.8	30795.6	23320.8	33702.5	16232	17580.7	24244.8	20689.5	31181	19473.2	30532.3	21570.1	25614.3	44262.2	28288.3	31655.1	22582.2	32373.6
PWY0-321	85.6955	56.684	37.9236	23.8226	25.4048	9.3072	36.8637	62.5774	19.234	49.8834	27.1815	33.7162	82.1499	64.6944	85.2482	73.1185	35.2164	27.268	18.4002	62.7479	85.3549	34.2711	8.2544	18.7814
PWY0-41	3817.1	2202.19	4152.91	3236.15	4199.6	894.936	1253.41	1871.81	1280.67	1999.8	3088.19	1633.09	1456.23	978.225	1773.02	1683.31	6600.32	566.701	676.401	2242.08	1390.32	674.273	3520.35	604.594
PWY0-42	2072.42	2049.55	2224.07	2149.37	2487.52	2131.57	831.041	858.637	676.933	713.223	437.025	567.463	878.627	1217.82	1510.09	1844.96	871.821	1601.65	336.84	898.563	824.759	555.392	323.409	659.1
PWY0-781	30971.7	26509.2	23812.8	25437.1	27484.5	16762.9	19123.1	24624.3	19158.2	27451.6	15634.2	16081.1	17950	16893.9	23611.7	20885.6	30000.3	16451.8	17149.5	32571.4	21912.8	19425.5	19423.2	20288
PWY0-845	8481.59	5363.82	4706.76	3956.31	7856.33	4653.46	7519.25	11889.8	8811.2	14014	6398.4	7320.81	7287.11	6062.98	7208.22	4491.04	7166.18	7097.19	11321.6	16011.6	11448.1	13263.4	8183.36	14635
PWY0-862	28830.5	32183.9	24808	23237	25837.6	31013.9	37779.2	44033.5	43587.8	59289.8	22203.9	21752.3	32537.1	42481.9	54855	30332.6	36720.9	51895.1	55521.1	70424.8	54260.6	64945.9	41583.6	61763.6
PWY1G-0	1.4583	3.3739	2.6809	2.4828	5.981	0.7151	1.6639	2.0309	3.1154	1.156	4.6346	0	0.666	0.668	3.2188	1.2822	0.3776	0.5156	0.5152	0.0768	1.2741	0.9518	1.4059	0.1239
PWY490-3	16880.9	13506.5	11542.3	11323.5	13944.6	2973.95	8583.35	12376.1	7581.67	13448.2	11066.3	12352.1	6761.47	4092.92	4927.06	6022.36	24658.1	1666.75	3984.92	16762.8	7402.07	6067.18	13256.6	4575.55
PWY4FS-7	54908.4	45429.8	41253.5	41899.2	47279.8	26270.2	31258.7	41575	29202.7	44017.8	31483.2	31321.8	30148.8	27414.4	38837.3	31842.3	67882.3	26536.6	26095	57206.1	33443.2	29027.3	40405.1	31579.4
PWY4FS-8	54908.4	45429.8	41253.5	41899.2	47279.8	26270.2	31258.7	41575	29202.7	44017.8	31483.2	31321.8	30148.8	27414.4	38837.3	31842.3	67882.3	26536.6	26095	57206.1	33443.2	29027.3	40405.1	31579.4
PWY5F9-12	0.0008	0.0015	0.0009	0.0009	0.0021	0.0004	0.0011	0.0016	0.0006	0.0016	0.0086	0	0.0003	0.0002	0.0004	0.0004	0.0001	0.0003	0.0008	0	0.0007	0.0022	0.0031	0.0003
PWYG-321	31554.8	34723	26912.3	25350.8	28534.7	32602.7	39806.9	47147.1	45919.6	62600.2	24137.6	23808.5	33694.3	43594	56403.2	31951.3	40322.2	53109.2	57115.6	74959	56836.8	67151.3	44105	63944.7
PYRIDNUCSAL-PWY	55305.1	40469	34398.6	36208.3	39005.9	22391	29416.4	44503.5	30999.6	43607.7	28676.9	27702.9	43257.3	31607.1	40071.5	30119.1	58254.4	27848.3	32121.9	63226.6	36734.9	33673.7	40312.8	33145.3
PYRIDNUCSYN-PWY	41090.9	27949.7	24815.2	21878	28879.5	15036.5	20407.2	30634.9	22372.5	32571.4	20349.1	18319.1	37831	27189.4	34160.5	22102.4	38239.2	21489.3	27392.7	40676.3	27171.5	31499.3	26712.6	34020.8
PYRIDOXSYN-PWY	6853.9	4140.82	3645.43	3007.68	6089.32	3606.33	6023.63	10065.1	7468.06	11848.1	5089.97	5682.94	6213.68	5068.98	5897.18	3575.77	5332.91	5802.77	10421.9	13512.9	9933.81	14255.4	6570.71	15638.4
REDCITCYC	14270	10682.1	10148.8	10135.8	10602.7	6709.06	4567.95	6821.51	4890.16	6560.12	6326.67	5800.12	8465.11	7219.01	7839.62	10695.8	14253.2	6702.18	2508.58	9798.63	5034.81	3026.56	7086.33	5025.82
RHAMCAT-PWY	18966.9	11607.5	10248.7	8344.09	11500.5	7564.13	9951.42	14952.4	11533.4	15521.6	8496.47	6595.23	22952.2	16348	20295.3	10664	14625	14296.1	17902.2	22474.4	14477.1	17516.9	13281.5	18042.9
RIBOSYN2-PWY	49539.4	35676.8	29310.1	30202.1	34331.3	24388.8	28025.6	41108.7	29051.4	40835.7	23447.9	21812.1	41974.5	32333.4	40886	29321.6	44848	30294.6	33811.4	56305.2	35361.1	38573	33200.2	39104.8
RUMP-PWY	14133.1	9708.38	9534.13	8736.69	13366.2	3053.31	8552.3	12188.6	8443.52	13471.4	10658	8999.27	8692.83	4950.4	7579.99	5873.03	17543.5	2955.45	6977.31	17136.9	8980.99	7402.7	12066.2	7017.85
SALVADEHYPOX-PWY	38898.7	24789.9	24203.2	27758.8	31833.8	15091.5	17387.3	22261.9	13774.2	19937.8	18171.9	16388.5	16489.3	10517.3	12147.4	19512.1	40532.6	9606.05	11957.5	27058.2	15570.8	10480.5	22783.5	9169.44
SER-GLYSYN-PWY	70016	53187.1	45378.1	45714.9	52458.3	27968.3	38864.1	55586.2	39049.2	56804.9	37506.3	37731.1	50109.1	36843.6	49238.3	35575.2	79525.4	33520.3	39784.4	80085.2	45851.7	43894.2	51118.2	43563.1
SO4ASSIM-PWY	15588.4	20216.4	15505.3	14643	18459.3	13397	17656.3	21699.5	20903.4	29542.6	10996.6	10644.2	9452.8	21649.5	27246.7	16308.4	24662.6	23615.4	26449.8	33670.5	26291.6	31068.9	19470.9	26696.3
SUCSYN-PWY	1797.33	1349.96	888.017	678.43	1616.39	182.186	959.935	2919.47	951.393	2807.14	354.879	893.107	1181.34	849.215	1003.34	372.714	1302.04	198.313	1245.38	2941.7	1268.08	3778.11	286.438	2509.64
SULFATE-CYS-PWY	27189.2	30760.5	24336.5	23307.9	28838.6	18183.5	24884.2	31814.5	27382.9	39563.9	17628.9	17429.8	16793.2	27008.4	34801.7	23075.4	39145.8	25498.7	30939.2	47800.4	33399.8	35872.7	28126.6	33595.7
TCA	33075.1	25712.3	20928.9	20349	27322.1	16298.9	23942.7	33091.7	24479	36502.7	17069.5	20230.9	21061	19915.7	23703.9	18835.9	30573.3	20009.3	28098.9	48656.5	29781.8	31851.1	22289.4	34208.2
TCA-GLYOX-BYPASS	1269.89	1079.45	791.046	609.416	1324.34	245.863	597.814	1256.16	1861.29	1545.46	282.818	618.555	1468.09	1153.88	1356.33	601.454	539.077	593.415	694.218	1577.29	1847.25	1431.97	330.101	1310.41
TEICHOICACID-PWY	14435.5	14237.8	12479.9	11309.8	14881	5810.1	6866.97	11290.4	7937.69	12526.8	7443.55	7142.03	7525.48	6599.01	8095.55	6778.85	22305.8	4972.1	5809.05	16972.7	9047.27	7526.68	8085.46	6939.38
THISYN-PWY	38523.9	27546	22787.3	21292.6	26823.5	21070.9	24539.8	32696.4	24916.2	35008.6	19345.3	17797.3	36597.2	33143.6	41255	26087.3	29603.2	30425.4	32474	44743.5	30585.7	35283.8	28299.8	39407.6
THREOCAT-PWY	827.305	379.475	473.285	393.899	228.057	125.016	371.098	491.391	350.864	424.112	148.951	318.095	719.003	228.935	460.642	407.74	452.119	504.228	530.89	398.291	751.79	388.438	270.787	368.473
THRESYN-PWY	69526.4	50326.3	44067.7	44207.7	50956.2	29319.3	38226.1	52650.5	37534.2	54333.5	35809.3	34998.4	51255.7	37449.3	50406.3	37404.7	71570.9	33503.9	39538.1	72284.4	44194.1	42827.6	46673.3	44671.3
TRNA-CHARGING-PWY	66040.7	49285.5	42531.3	43305.9	48628.1	29457	37784.5	53550.2	38212.1	54988.8	34749.1	34159.2	49841.9	37747.7	50467.7	36771.5	69757.5	35606	40700	75522.9	45415.8	46044.6	47417.1	47081.2
TRPSYN-PWY	39329.3	31758.5	26023.6	27402.4	30271.8	20593.4	23310.3	29619.6	20756.2	31301.1	19875.4	22048.9	25816.8	24197.8	30752.1	25076.6	43322.7	22794.8	22596.3	42593.7	25306.9	23786.3	25855.7	27326.4
TYRFUMCAT-PWY	719.824	2708.36	1838.53	1832.6	1590.02	2799.76	4534.58	5011.87	4877.46	7079.05	1638.44	2200.64	779.683	2822.16	2905.18	2600.47	2482.05	2876.97	5322.96	8178.79	5517.74	6055.54	2398	5546.45
UBISYN-PWY	7342.25	5909.02	5892.8	5701.63	6364.71	4600.76	3074.48	5260.46	3001.98	6216.07	2412.63	2530.05	2533.85	2040.29	3137.68	2701.07	4989.91	2200.49	1215.83	4086.78	3282.74	2970.63	3270.41	1949.32
UDPNAGSYN-PWY	37013	32497.6	29313.2	27470.3	33068	16040.8	20659.7	27147.2	18859.4	29680.2	18714.3	21010.8	18400.7	13151.5	21726.5	19722.2	46505.9	12630.6	11736.4	36500.2	20452.5	14512.6	22463.9	14669.6
VALDEG-PWY	1191.95	124.319	47.0096	71.3173	58.2195	167.298	177.121	407.384	244.151	344.345	429.188	141.965	308.001	59.9331	21.633	30.4477	58.1311	23.1158	35.5901	399.366	232.23	53.5048	613.782	13.9871
VALSYN-PWY	76541.2	57587.2	50281.6	51685.2	58980.1	32868.2	42320.7	56243.3	41520	60530	42534.1	41012.6	53794.3	38882.1	49307.4	41728.8	86290.9	35408.8	39769.7	77325.1	47643.8	43547.8	54697.9	47964

## Sheet: TS5
MetaCyc ID	Mean (WT-cecum)	Mean (FXS-cecum)	P-value (t test)	P-value (Mult t test)	FDR (Q-value)	Name/Synonyms	Superclasses
PWY-6113	350.36	12549	0.0005269	9e-06	5e-06	superpathway of mycolate biosynthesis	Fatty Acid Biosynthesis
PWY-6285	198.86	6139.89	0.0008002	2e-05	5e-06	superpathway of fatty acids biosynthesis (E. coli)	Fatty Acid Biosynthesis
PWY-6284	95.04	3255.09	0.0009188	2.7e-05	5e-06	superpathway of unsaturated fatty acids biosynthesis (E. coli)	Unsaturated Fatty Acid Biosynthesis Superpathways
PWY-5654	2.13	28.4	0.0010292	2.6e-05	5e-06	2-amino-3-carboxymuconate semialdehyde degradation to 2-hydroxypentadienoate	Carboxylate Degradation
PWY-5647	2.55	34.19	0.0010503	2.7e-05	5e-06	2-nitrobenzoate degradation I	2-Nitrobenzoate Degradation
PWY-5655	5.8	75.39	0.0011121	3e-05	5e-06	L-tryptophan degradation IX	L-tryptophan Degradation
PWY-2221	130.62	0	0.0012508	6.6e-05	6e-06	Entner-Doudoroff pathway III (semi-phosphorylative)	Entner-Duodoroff Pathways
P261-PWY	46.64	312.22	0.0013578	4.4e-05	6e-06	coenzyme M biosynthesis I	Coenzyme M Biosynthesis
PWY-5420	5.77	78.97	0.0014588	5e-05	6e-06	catechol degradation II (meta-cleavage pathway)	Catechol Degradation
PWY-5419	3.31	46.57	0.0015156	5.5e-05	6e-06	catechol degradation to 2-hydroxypentadienoate II	Catechol Degradation
METHGLYUT-PWY	11.29	146.67	0.0016973	6.9e-05	6e-06	superpathway of methylglyoxal degradation	Aldehyde Degradation
ECASYN-PWY	27.69	396.56	0.0019155	9.5e-05	8e-06	enterobacterial common antigen biosynthesis	Lipopolysaccharide Biosynthesis
P105-PWY	69.74	862.11	0.0021897	0.000102	8e-06	TCA cycle IV (2-oxoglutarate decarboxylase)	TCA cycle
NADSYN-PWY	45.53	528.13	0.003526	0.000294	1.9e-05	NAD de novo biosynthesis II (from tryptophan)	NAD Biosynthesis
PWY-5651	28.47	331.91	0.0035488	0.000298	1.9e-05	L-tryptophan degradation to 2-amino-3-carboxymuconate semialdehyde	L-tryptophan Degradation
PWY-5180	2821.32	930.43	0.0040095	0.002145	8.5e-05	toluene degradation I (aerobic) (via o-cresol)	Toluene Degradation
PWY-5182	2821.32	930.43	0.0040095	0.002145	8.5e-05	toluene degradation II (aerobic) (via 4-methylcatechol)	Toluene Degradation
PWY-6151	54197.7	34915.8	0.0048601	0.002207	8.5e-05	S-adenosyl-L-methionine cycle I	S-adenosyl-L-methionine cycle
PWY-7007	9.66	49.2	0.0054172	0.000276	1.9e-05	methyl ketone biosynthesis (engineered)	Generation of Precursor Metabolite and Energy
TYRFUMCAT-PWY	61.95	479.67	0.0054242	0.00033	2e-05	L-tyrosine degradation I	L-tyrosine Degradation
PWY-5177	6041.84	2654.78	0.0054876	0.002477	8.6e-05	glutaryl-CoA degradation	Carboxylate Degradation
CENTFERM-PWY	9815.38	4578.82	0.0055337	0.002913	9.2e-05	pyruvate fermentation to butanoate	Fermentation to Butanoate
PWY-6590	12115.5	5730	0.0055509	0.002915	9.2e-05	superpathway of Clostridium acetobutylicum acidogenic fermentation	Fermentation of Pyruvate
PWY-6588	25090	11579.8	0.005628	0.002246	8.5e-05	pyruvate fermentation to acetone	Fermentation of Pyruvate
FAO-PWY	6032.47	2624.03	0.006983	0.002809	9.2e-05	fatty acid β-oxidation I	Fatty Acid Degradation
PYRIDNUCSAL-PWY	63894.1	43839.1	0.0074411	0.004911	0.00015	NAD salvage pathway I (PNC VI cycle)	NAD Biosynthesis
LEU-DEG2-PWY	177.91	1205.89	0.0075763	0.000923	5.2e-05	L-leucine degradation I	L-leucine Degradation
P125-PWY	4067.07	2015.6	0.0077251	0.017524	0.000466	superpathway of (R,R)-butanediol biosynthesis	Butanediol Biosynthesis
PWY-5509	39096.2	21304.2	0.0079726	0.001341	6.8e-05	adenosylcobalamin biosynthesis from adenosylcobinamide-GDP I	Adenosylcobamide Biosynthesis
PWY-6470	9650.89	1158.89	0.0081644	0.002276	8.5e-05	peptidoglycan biosynthesis V (β-lactam resistance)	Antibiotic Resistance
PWY-7220	92749.7	59851.2	0.0082486	0.005516	0.000159	adenosine deoxyribonucleotides de novo biosynthesis II	Adenosine Deoxyribonucleotide De Novo Biosynthesis
PWY-7222	92749.7	59851.2	0.0082486	0.005516	0.000159	guanosine deoxyribonucleotides de novo biosynthesis II	Guanosine Deoxyribonucleotide De Novo Biosynthesis
PWY-5973	87397.4	57278.2	0.0082681	0.002442	8.6e-05	cis-vaccenate biosynthesis	Unsaturated Fatty Acid Biosynthesis
PWY-7198	6446.49	2831.2	0.0083746	0.008157	0.000223	pyrimidine deoxyribonucleotides de novo biosynthesis IV	Pyrimidine Deoxyribonucleotide De Novo Biosynthesis
PWY-6269	39981.2	21789	0.0088282	0.001415	6.8e-05	superpathway of adenosylcobalamin salvage from cobinamide II	Adenosylcobalamin Salvage from Cobinamide
PWY-7663	97677.8	61982.9	0.0089708	0.001951	8.5e-05	gondoate biosynthesis (anaerobic)	Unsaturated Fatty Acid Biosynthesis
HISDEG-PWY	37798	18660.3	0.009175	0.001275	6.8e-05	L-histidine degradation I	L-histidine Degradation
PWY-7199	59206.3	40410.2	0.009929	0.008173	0.000223	pyrimidine deoxyribonucleosides salvage	Pyrimidine Nucleotide Salvage

## Sheet: TS6
MetaCyc ID	Mean (WT-feces)	Mean (FXS-feces)	P-value (t test)	P-value (Mult t test)	FDR (Q-value)	Name/Synonyms	Superclasses
PWY-5420	13.76	107.52	0.0004914	6.8e-05	7.7e-05	catechol degradation II (meta-cleavage pathway)	Catechol Degradation
PWY-5655	11.02	100.2	0.0006341	6.4e-05	7.7e-05	L-tryptophan degradation IX	L-tryptophan Degradation
PWY-5419	8.06	77.05	0.0011606	0.000206	7.9e-05	catechol degradation to 2-oxopent-4-enoate II	Catechol Degradation
P105-PWY	120.02	1486.01	0.0016062	0.000209	7.9e-05	TCA cycle IV (2-oxoglutarate decarboxylase)	TCA cycle
PWY-6113	835.02	22572.2	0.001614	7.7e-05	7.7e-05	superpathway of mycolate biosynthesis	Fatty Acid Biosynthesis
PWY-5654	4.26	42.71	0.0017391	0.000255	7.9e-05	2-amino-3-carboxymuconate semialdehyde degradation to 2-hydroxypentadienoate	Carboxylate Degradation
PWY-7007	6.72	82.09	0.0017505	0.000231	7.9e-05	methyl ketone biosynthesis	Generation of Precursor Metabolite and Energy
PWY-5647	4.97	51.48	0.0017906	0.000262	7.9e-05	2-nitrobenzoate degradation I	2-Nitrobenzoate Degradation
LEU-DEG2-PWY	220.84	1437.19	0.0017961	0.000208	7.9e-05	L-leucine degradation I	L-leucine Degradation
NADSYN-PWY	72.13	745.13	0.0021775	0.000368	8.7e-05	NAD de novo biosynthesis II (from tryptophan)	NAD Biosynthesis
PWY-5651	45.11	468.81	0.0022165	0.000376	8.7e-05	L-tryptophan degradation to 2-amino-3-carboxymuconate semialdehyde	L-tryptophan Degradation
P261-PWY	24.17	270.99	0.0026726	0.000187	7.9e-05	coenzyme M biosynthesis I	Coenzyme M Biosynthesis
ECASYN-PWY	40.97	608.79	0.0029787	0.000496	9.6e-05	enterobacterial common antigen biosynthesis	Lipopolysaccharide Biosynthesis
TYRFUMCAT-PWY	80.12	685.9	0.0031233	0.00039	8.7e-05	L-tyrosine degradation I	L-tyrosine Degradation
PWY-6285	450.31	12131.2	0.0044709	0.000505	9.6e-05	superpathway of fatty acids biosynthesis (E. coli)	Fatty Acid Biosynthesis
PWY-7210	5611.61	2245.19	0.0057423	0.036925	0.004475	pyrimidine deoxyribonucleotides biosynthesis from CTP	Pyrimidine Nucleotide Salvage
PYRIDOXSYN-PWY	3759.43	10480.4	0.0059806	0.000542	9.6e-05	pyridoxal 5'-phosphate biosynthesis I	Vitamin B6 Biosynthesis
PWY-6284	216.3	6787.4	0.0064911	0.001009	0.000133	superpathway of unsaturated fatty acids biosynthesis (E. coli)	Unsaturated Fatty Acid Biosynthesis Superpathways
CODH-PWY	1070.56	1811.69	0.0072793	0.073755	0.008277	reductive acetyl coenzyme A pathway I (homoacetogenic bacteria)	Autotrophic CO2 Fixation
PWY0-845	4571.12	10659.6	0.0073833	0.000573	9.6e-05	superpathway of pyridoxal 5'-phosphate biosynthesis and salvage	Vitamin B6 Biosynthesis
PWY-7198	4672.73	1733.24	0.0074333	0.045703	0.005326	pyrimidine deoxyribonucleotides de novo biosynthesis IV	Pyrimidine Deoxyribonucleotide De Novo Biosynthesis
PWY-5840	2483.09	14228.9	0.0079171	0.000402	8.7e-05	superpathway of menaquinol-7 biosynthesis	Menaquinol Biosynthesis
METHGLYUT-PWY	46.4	207.52	0.0082661	0.001475	0.000186	superpathway of methylglyoxal degradation	Aldehyde Degradation
PWY-5838	2490.17	15029.4	0.0093583	0.000642	0.000102	superpathway of menaquinol-8 biosynthesis I	Menaquinol Biosynthesis
PWY-5897	2194.62	13783.8	0.0098334	0.000746	0.000103	superpathway of menaquinol-11 biosynthesis	Menaquinol Biosynthesis
PWY-5898	2194.62	13783.8	0.0098334	0.000746	0.000103	superpathway of menaquinol-12 biosynthesis	Menaquinol Biosynthesis
PWY-5899	2194.62	13783.8	0.0098334	0.000746	0.000103	superpathway of menaquinol-13 biosynthesis	Menaquinol Biosynthesis Superpathways

## Sheet: TS7
Sample summary	Read counts
Min.	68504
1st Qu.	93395
Median	103353
Mean	105756
3rd Qu.	115652
Max.	149883
Std. Dev.	21273
Sample detail	BarcodeSequence	SampleType	Description	Read counts
CGB1254.3.1	ACGAGACTGATT	WT	cecum	125376
CGB1254.3.2	GCTGTACGGATT	WT	cecum	113554
CGB1254.3.3	ATCACCAGGTGT	WT	cecum	97258
CGB1254.3.4	TGGTCAACGATA	WT	cecum	94530
CGB1254.3.5	ATCGCACAGTAA	WT	cecum	107459
CGB1254.3.6	GTCGTGTAGCCT	WT	cecum	68504
CGB1254.3.7	AGCGGAGGTTAG	FXS	cecum	88138
CGB1254.3.8	ATCCTTTGGTTC	FXS	cecum	108247
CGB1254.3.9	TACAGCGCATAC	FXS	cecum	84881
CGB1254.3.10	ACCGGTATGTAC	FXS	cecum	125979
CGB1254.3.11	AATTGTGTCGGA	FXS	cecum	86565
CGB1254.3.12	TGCATACACTGG	FXS	cecum	71897
CGB1254.3.13	AGTCGAACGAGG	WT	feces	103171
CGB1254.3.14	ACCAGTGACTCA	WT	feces	103535
CGB1254.3.15	GAATACCAAGTC	WT	feces	139570
CGB1254.3.16	GTAGATCGTGTA	WT	feces	90359
CGB1254.3.17	TAACGTGTGTGC	WT	feces	148495
CGB1254.3.18	CATTATGGCGTG	WT	feces	96784
CGB1254.3.19	CCAATACGCCTG	FXS	feces	94407
CGB1254.3.20	AGTTACGAGCTA	FXS	feces	149883
CGB1254.3.21	GCATATGCACTG	FXS	feces	100635
CGB1254.3.22	CAACTCCCGTGA	FXS	feces	105383
CGB1254.3.23	TTGCGTTAGCAG	FXS	feces	111593
CGB1254.3.24	TACGAGCCCTAA	FXS	feces	121948
